# Supplementary material for: Subclinical steatohepatitis and advanced liver fibrosis in health examinees with nonalcoholic fatty liver disease (NAFLD) in 10 South Korean cities: A retrospective cross-sectional study
Source: PLoS One. 2021 Nov 24;16(11):e0260477. doi: 10.1371/journal.pone.0260477 (PMC8612540; doi:10.1371/journal.pone.0260477)
Supplement: S1 Data — (XLSX) [file pone.0260477.s001.xlsx]

## Sheet: 지방간에서 간 섬유화 연구(spss 전환)_201130
sex	agegroup	fattyliver	fattyliver_grade	MTB_WC	MTB_HDL	MTB_TG	MTB_BP	MTB_FBS	MTB	MRE_grade	DM	HTN	Dyslipi	FBS1(1'<100', 2 '100-125')	qbmi(1 '<18.5' 2 '18.5-22.9' 3 '23-24.9' 4 '25-29.9' 5 '>=30)	bmi1(1'normal' 2 'overweight' 3 'obesity')	MRE_fattyliver	Abnormal LFT	MRE_L(1'significant' 2 'advanced'	age_L	DM_L(0 'No' 1 'DM')	BMI_L(0 'No' 1 'Obesity')	PreDM_L( 0 'No' 1 'PreDM')	FBS_IFG( 0 'normal' 1 'IFG')
1	6	1	1	0	0	0	1	1	0	1	2	1	1		3	2		1		7	1	0	0	1
1	6	0	0	1	0	0	1	0	0	1	0	1	1	1	4	3		0		7.2	0	1	0	0
1	6	0	0	1	0	0	0	0	0	1	0	0	0	1	3	2		0		7.4	0	0	0	0
1	6	1	1	1	0	0	1	1	1	1	1	1	1	2	4	3		1		7	0	1	1	1
1	6	1	1	1	0	0	1	0	0	1	1	1	0	1	3	2		0		7.1	0	0	1	0
1	6	0	0	0	0	0	1	0	0	1	0	0	0	1	2	1		0		8	0	0	0	0
2	6	0	0	0	1	0	1	1	1	0	1	1	0	2	3	2		0		8.2	0	0	1	1
2	6	0	0	0	1	1	0	0	0	1	1	0	0	1	2	1		0		7	0	0	1	0
1	6	1	1	1	0	1	1	1	1	2	1	0	0	2	4	3	1	1	1	7.8	0	1	1	1
1	6	0	0	0	1	0	0	1	0	1	1	0	0	2	2	1		0		7.4	0	0	1	1
1	6	0	0	0	0	1	0	0	0	1	1	1	1	1	3	2		0		7.2	0	0	1	0
1	6	0	0	1	1	1	1	0	1	1	1	0	0	1	4	3		0		7.4	0	1	1	0
2	6	1	1	1	1	1	1	1	1	1	2	1	1	2	4	3		0		7.8	1	1	0	1
2	6	1	2	1	0	0	0	0	0	1	1	1	1	1	5	3		1		7.2	0	1	1	0
1	6	0	0	0	0	0	0	0	0	1	1	0	0	1	3	2		0		7.8	0	0	1	0
1	6	0	0	0	0	0	1	0	0	1	0	1	0	1	4	3		0		7.7	0	1	0	0
2	6	0	0	0	0	0	1	1	0	2	1	1	0	2	3	2		0	1	7	0	0	1	1
1	6	1	1	0	0	0	1	0	0	1	1	0	0	1	3	2		0		7	0	0	1	0
1	6	0	0	1	0	0	1	1	1	1	2	1	0	2	4	3		0		7	1	1	0	1
1	6	1	2	0	0	0	0	0	0	1	1	0	0	1	2	1		0		7.4	0	0	1	0
2	6	1	1	0	1	0	0	0	0	0	1	0	0	1	4	3		0		7	0	1	1	0
2	6	0	0	1	0	0	0	0	0	3	0	1	0	1	4	3		0	2	7.6	0	1	0	0
1	6	1	1	1	0	0	0	1	0	1	1	0	0	2	3	2		0		7.8	0	0	1	1
2	6	0	0	0	1	0	1	0	0	0	2	0	0	1	3	2		0		7	1	0	0	0
2	6	0	0	1	0	0	1	1	1	1	2	1	0	2	3	2		0		7.6	1	0	0	1
1	6	0	0	0	0	0	0	1	0	1	2	0	0		2	1		0		7	1	0	0	1
2	6	0	0	0	1	1	1	0	1	0	1	1	0	1	3	2		0		7.3	0	0	1	0
2	6	1	1	1	0	0	0	0	0	0	1	0	1	1	4	3		0		7.2	0	1	1	0
2	6	1	1	1	0	0	0	0	0	1	1	0	1	1	4	3		0		7	0	1	1	0
2	6	1	1	1	1	1	0	1	1	2	2	1	1	2	4	3	1	0	1	7	1	1	0	1
2	6	1	1	1	0	0	1	0	0	0	1	1	1	1	4	3		0		7	0	1	1	0
2	6	1	1	0	0	0	1	0	0	0	0	1	1	1	3	2		0		8.2	0	0	0	0
2	6	0	0	0	0	0	0	0	0	1	0	0	0	1	3	2		0		7	0	0	0	0
1	6	0	0	1	0	0	0	0	0	0	1	1	0	1	4	3		0		7	0	1	1	0
1	6	0	0	0	0	1	1	1	1	3	1	1	1	2	2	1		1	2	7	0	0	1	1
2	6	0	0	0	0	0	0	0	0	0	1	0	1	1	3	2		0		7	0	0	1	0
2	6	0	0	1	0	1	1	0	1	1	1	1	1	1	4	3		0		7.6	0	1	1	0
1	6	0	0	0	0	0	1	0	0	0	0	1	0	1	4	3		0		7.2	0	1	0	0
2	6	1	1	1	1	0	1	0	1	1	0	1	1	1	4	3		1		7	0	1	0	0
1	6	0	0	0	0	0	1	0	0	1	1	0	0	1	3	2		0		7	0	0	1	0
2	6	0	0	0	1	0	0	1	0	0	1	1	0	2	3	2		0		7.8	0	0	1	1
1	6	0	0	0	0	0	1	0	0	2	0	0	0	1	3	2		0	1	7	0	0	0	0
1	6	0	0	0	0	0	1	1	0	1	2	1	0	2	2	1		1		8.2	1	0	0	1
1	6	0	0	0	0	0	0	0	0	1	0	0	1	1	2	1		0		7.4	0	0	0	0
1	6	1	1	0	0	1	1	0	0	1	0	1	1	1	2	1		1		7.2	0	0	0	0
1	6	1	1	0	0	0	0	0	0	1	0	0	0	1	3	2		0		7	0	0	0	0
1	6	1	1	0	1	1	0	1	1	1	1	0	1	2	4	3		0		7.2	0	1	1	1
1	6	0	0	0	0	0	0	0	0	1	0	0	0	1	2	1		0		7.6	0	0	0	0
1	6	0	0	0	0	0	1	1	0	1	1	0	0	2	2	1		0		7.6	0	0	1	1
1	6	0	0	1	1	0	0	0	0	1	0	1	1	1	4	3		0		7.6	0	1	0	0
1	6	0	0	0	0	0	0	0	0	1	0	1	0	1	3	2		0		7.3	0	0	0	0
1	6	0	0	1	0	0	0	0	0	1	0	1	0	1	4	3		0		7	0	1	0	0
1	6	1	1	0	0	0	1	1	0	1	2	1	0		4	3		1		7	1	1	0	1
2	6	0	0	0			0	1		1	1	0	0	2	2	1		0		7.4	0	0	1	1
1	6	1	1	0	0	1	0	1	0	1	2	1	0	2	3	2		0		7	1	0	0	1
2	6	1	1	0			0	0		0	0	0	1	1	3	2		0		7.1	0	0	0	0
1	6	0	0	0			1	1		1	1	1	1	2	3	2		0		7	0	0	1	1
1	6	0	0	0	0	0	1	0	0	1	0	0	0	1	3	2		0		7.2	0	0	0	0
1	6	0	0	0	0	0	0	1	0	1	1	0	1	2	3	2		0		7.6	0	0	1	1
1	6	0	0	0	0	0	1	1	0	1	1	1	0	2	3	2		0		8.4	0	0	1	1
1	6	0	0	0	0	1	1	1	1	1	1	1	1	2	2	1		1		7.2	0	0	1	1
1	6	0	0	1	0	1	1	1	1	0	2	1	0		4	3		0		7	1	1	0	1
1	6	1	1	1	0	1	1	0	1	0	1	0	1	1	4	3		0		7.2	0	1	1	0
1	6	1	1	0			1	0		1	0	1	1	1	3	2		0		7	0	0	0	0
1	6	0	0	1	1	0	0	1	1	1	2	1	1		4	3		1		7.6	1	1	0	1
2	6	0	0	0	1	0	1	1	1	1	2	1	1		3	2		0		7.2	1	0	0	1
2	6	0	0	0	0	1	0	0	0	0	0	0	1	1	1	1		0		7.1	0	0	0	0
1	6	0	0	0			0	1		1	1	1	1	2	3	2		0		7.1	0	0	1	1
1	6	1	2	1	0	0	1	1	1	1	1	1	1	2	4	3		0		7.1	0	1	1	1
1	6	1	2	0	0	0	1	0	0	1	0	0	0	1	3	2		0		7.2	0	0	0	0
2	6	0	0	0	0	0	1	0	0	1	1	1	0	1	4	3		0		7.6	0	1	1	0
1	6	1	1	1	0	1	0	1	1	0	1	0	1	2	4	3		1		7	0	1	1	1
2	6	0	0	0	1	0	1	1	1	1	1	0	1	2	3	2		0		7.4	0	0	1	1
2	6	0	0	0	0	0	1	0	0	0	1	1	0	1	2	1		0		7.2	0	0	1	0
1	6	0	0	0	1	0	0	1	0	1	2	0	0	2	4	3		1		7	1	1	0	1
2	6	0	0	0	1	0	0	0	0	1	0	0	0	1	3	2		0		7	0	0	0	0
2	6	1	1	1	1	0	1	0	1	2	2	0	0	1	5	3	1	0	1	7.8	1	1	0	0
1	6	1	1	0	0	1	1	1	1	2	1	1	0	2	2	1	1	1	1	7	0	0	1	1
1	6	0	0	0	0	0	0	0	0	1	1	0	1	1	3	2		0		7	0	0	1	0
2	6	0	0	1	0	0	0	0	0	3	1	1	0	1	4	3		1	2	7.7	0	1	1	0
1	6	0	0	0	0	0	0	0	0	1	1	1	0	1	2	1		0		7.4	0	0	1	0
1	6	1	1	1	1	1	0	0	1	1	1	1	0	1	4	3		1		7.2	0	1	1	0
1	6	0	0	0	0	0	0	0	0	1	0	0	0	1	2	1		0		7	0	0	0	0
1	6	0	0	1	1	0	0	0	0	1	1	1	0	1	4	3		0		8	0	1	1	0
1	6	1	1	0	0	0	1	1	0	3	2	1	0		3	2	2	0	2	7.2	1	0	0	1
2	6	0	0	0	0	0	0	1	0	0	1	0	1	2	2	1		0		7.2	0	0	1	1
1	6	1	1	1	0	0	0	1	0	1	2	1	0		4	3		0		7.2	1	1	0	1
2	6	0	0	0	0	0	0	1	0	2	1	0	0	2	2	1		0	1	7.1	0	0	1	1
1	5	1	1	1	0	1	1	0	1	0	1	1	0	1	4	3		0		6.2	0	1	1	0
2	5	1	1	0	0	0	1	1	0	1	2	0	0	2	3	2		1		6.5	1	0	0	1
1	5	0	0	0	0	0	1	0	0	0	0	0	0	1	3	2		0		6.3	0	0	0	0
1	5	0	0	0	0	0	0	0	0	1	0	0	0	1	3	2		0		6.6	0	0	0	0
2	5	1	1	0	1	1	0	0	0	1	1	0	1	1	4	3		1		6	0	1	1	0
1	5	1	1	1	0	0	0	1	0	0	1	0	0	2	4	3		0		6.2	0	1	1	1
1	5	0	0	0	0	0	0	1	0	1	2	0	1		2	1		0		6.6	1	0	0	1
1	5	0	0	0	0	0	0	0	0	0	0	0	0	1	3	2		1		6.2	0	0	0	0
1	5	0	0	1	0	0	0	1	0	1	2	1	1		4	3		0		6.1	1	1	0	1
1	5	1	2	1	0	0	0	1	0	3	2	0	0		4	3	2	1	2	6.2	1	1	0	1
2	5	1	2	1	1	0	0	0	0	1	1	1	1	1	3	2		1		6.8	0	0	1	0
1	5	0	0	0	0	0	1	0	0	1	0	0	0	1	3	2		0		6	0	0	0	0
1	5	1	1	1	1	0	0	0	0	1	0	0	0	1	4	3		0		6	0	1	0	0
2	5	0	0	1	0	0	1	0	0	1	1	1	0	1	4	3		0		6.8	0	1	1	0
1	5	0	0	0	0	0	1	1	0	1	1	1	0	2	2	1		0		6	0	0	1	1
1	5	0	0	0	0	0	0	0	0	1	0	0	0	1	2	1		0		6.2	0	0	0	0
1	5	0	0	0	0	1	1	0	0	1	0	0	1	1	2	1		1		6.5	0	0	0	0
2	5	0	0	0	0	0	0	0	0	1	0	0	1	1	2	1		0		6	0	0	0	0
1	5	0	0	0	0	0	1	1	0	1	2	1	1	2	3	2		0		6.4	1	0	0	1
1	5	1	1	1	0	0	0	1	0	1	2	1	1	2	4	3		0		6.3	1	1	0	1
1	5	0	0	0	0	0	0	0	0	1	1	1	1	1	2	1		0		6.2	0	0	1	0
2	5	0	0	0	0	0	1	0	0	1	1	0	0	1	2	1		0		6.4	0	0	1	0
1	5	0	0	0	0	0	1	0	0	1	1	1	0	1	3	2		0		6.2	0	0	1	0
1	5	0	0	0	0	0	1	1	0	1	1	0	0	2	2	1		0		6.3	0	0	1	1
1	5	0	0	0	0	0	0	0	0	0	1	1	0	1	3	2		0		6	0	0	1	0
2	5	0	0	1	0	0	0	0	0	1	1	0	0	1	2	1		0		6.8	0	0	1	0
2	5	1	1	0	0	1	1	0	0	1	1	0	1	1	2	1		0		6.4	0	0	1	0
2	5	0	0	0	1	1	0	1	1	3	2	0	1		2	1		1	2	6.8	1	0	0	1
1	5	0	0	0	0	0	0	1	0	1	2	0	0		2	1		0		6.2	1	0	0	1
2	5	0	0	0	0	0	0	0	0	0	0	0	0	1	2	1		1		6	0	0	0	0
2	5	0	0	0	1	0	1	1	1	1	1	1	0	2	4	3		0		6.2	0	1	1	1
1	5	1	1	1	0	0	0	1	0	1	1	1	0	2	4	3		0		6	0	1	1	1
1	5	1	1	0	0	0	0	0	0	1	1	0	0	1	3	2		0		6.1	0	0	1	0
1	5	1	1	1	0	1	1	1	1	2	1	1	0	2	3	2	1	0	1	6	0	0	1	1
1	5	0	0	0	0	0	0	0	0	1	1	0	0	1	3	2		0		6.8	0	0	1	0
1	5	0	0	1	0	0	0	1	0	2	1	0	1	2	3	2		0	1	6	0	0	1	1
1	5	0	0	1	0	1	0	0	0	1	1	0	0	1	4	3		0		6.2	0	1	1	0
1	5	1	1	0	0	0	0	1	0	1	1	0	1	2	2	1		0		6.6	0	0	1	1
1	5	1	1	1	0	0	1	1	1	1	2	1	0	2	4	3		1		6.4	1	1	0	1
1	5	1	1	0	0	0	1	1	0	1	2	1	0	2	4	3		0		6	1	1	0	1
2	5	1	1	0	1	1	1	1	1	1	2	0	1	2	2	1		1		6.8	1	0	0	1
1	5	1	2	1			0	1		1	1	0	0	2	3	2		1		6.5	0	0	1	1
2	5	0	0	1	0	0	0	1	0	1	1	0	0	2	4	3		0		6.9	0	1	1	1
2	5	0	0	0	0	0	1	1	0	1	1	0	0	2	2	1		0		6	0	0	1	1
1	5	1	1	1	0	0	0	1	0	1	2	0	1		4	3		1		6.8	1	1	0	1
1	5	1	1	1	0	0	0	0	0	1	2	1	0	1	4	3		0		6.4	1	1	0	0
2	5	0	0	0	0	0	1	1	0	1	1	1	1	2	2	1		0		6	0	0	1	1
1	5	1	1	0	0	0	1	1	0	1	1	1	1	2	3	2		1		6	0	0	1	1
2	5	1	1	0	0	0	0	0	0	0	0	0	0	1	2	1		0		6.1	0	0	0	0
1	5	0	0	1	1	1	0	0	1	3	2	1	1	1	4	3		0	2	6	1	1	0	0
2	5	0	0	1	0	0	0	0	0	1	1	1	0	1	4	3		0		6.6	0	1	1	0
1	5	1	2	1	0	1	0	1	1	0	2	0	1		4	3		0		6	1	1	0	1
1	5	1	2	1	0	0	0	1	0	1	2	1	0		4	3		0		6.4	1	1	0	1
2	5	1	2	1	0	1	1	1	1	2	1	1	0	2	4	3	1	0	1	6.6	0	1	1	1
2	5	0	0	0	0	0	0	1	0	1	1	0	0	2	2	1		0		6	0	0	1	1
2	5	1	1	1	1	0	0	1	1	3	2	0	1	2	4	3	2	1	2	6.4	1	1	0	1
1	5	0	0	0	0	0	1	1	0	1	1	1	0	2	2	1		0		6	0	0	1	1
2	5	0	0	0	0	1	1	0	0	0	1	0	1	1	4	3		0		6.2	0	1	1	0
1	5	0	0	0	0	0	0	1	0	0	1	0	0	2	2	1		0		6.4	0	0	1	1
1	5	0	0	0	0	0	0	0	0	1	1	0	0	1	3	2		1		6.6	0	0	1	0
2	5	0	0	0	0	0	0	0	0	1	1	0	1	1	3	2		1		6.8	0	0	1	0
1	5	0	0	0	1	1	1	0	1	1	1	0	0	1	3	2		0		6.7	0	0	1	0
2	5	1	2	0	1	0	0	1	0	1	2	0	0	2	3	2		0		6.5	1	0	0	1
2	5	0	0	1	0	0	0	0	0	1	1	0	0	1	3	2		0		6.2	0	0	1	0
1	5	0	0	0	0	1	0	0	0	1	0	1	1	1	3	2		0		6	0	0	0	0
2	5	0	0	0	0	0	1	1	0	0	1	1	1	2	3	2		0		6.1	0	0	1	1
2	5	1	1	0	0	0	0	0	0	1	0	0	0	1	2	1		0		6	0	0	0	0
1	5	1	1	1	0	0	0	1	0	1	2	0	1	2	4	3		1		6.5	1	1	0	1
2	5	0	0	0	0	0	0	1	0	1	1	0	0	2	3	2		0		6	0	0	1	1
1	5	1	1	1	1	1	0	1	1	1	1	0	1	2	4	3		0		6.6	0	1	1	1
2	5	0	0	1	0	0	0	0	0	0	1	1	0	1	3	2		0		6	0	0	1	0
2	5	1	2	1	0	0	0	1	0	0	1	1	0	2	4	3		0		6	0	1	1	1
2	5	1	1	1	0	0	1	1	1	0	1	1	1	2	4	3		0		6.8	0	1	1	1
2	5	1	1	1	1	0	0	0	0	1	1	0	0	1	3	2		0		6.8	0	0	1	0
1	5	0	0	0	0	0	0	0	0	1	1	0	0	1	2	1		0		6.2	0	0	1	0
2	5	1	1	1	1	1	1	0	1	1	2	0	1	1	3	2		0		6	1	0	0	0
1	5	0	0	0	0	0	0	1	0	0	1	0	0	2	2	1		0		6	0	0	1	1
2	5	0	0	1	0	1	0	0	0	0	2	1	0	1	2	1		0		6.2	1	0	0	0
1	5	0	0	0	0	0	1	1	0	1	2	0	1	2	3	2		0		6.2	1	0	0	1
2	5	0	0	1	1	1	0	1	1	1	2	1	1	2	3	2		0		6	1	0	0	1
2	5	1	2	1	1	0	1	1	1	1	2	1	0	2	4	3		0		6.6	1	1	0	1
1	5	0	0	0	0	0	0	0	0	1	1	0	0	1	2	1		1		6.3	0	0	1	0
2	5	1	1	0	0	0	0	0	0	1	1	0	0	1	3	2		0		6.2	0	0	1	0
2	5	1	1	1	0	1	0	1	1	1	1	0	1	2	4	3		1		6	0	1	1	1
1	5	0	0	1	1	1	1	1	1	1	2	1	1	2	4	3		0		6.2	1	1	0	1
1	5	1	1	1	0	0	0	1	0	1	2	1	0		4	3		0		6	1	1	0	1
2	5	0	0	0	0	0	0	1	0	0	1	0	1	2	3	2		0		6	0	0	1	1
1	5	1	2	1	0	1	0	1	1	2	2	1	1	2	5	3	1	0	1	6	1	1	0	1
1	5	1	1	1	0	1	1	1	1	0	2	1	1		4	3		0		6	1	1	0	1
1	5	0	0	0	0	0	1	1	0	2	1	1	0	2	3	2		1	1	6	0	0	1	1
2	5	0	0	0	0	0	1	0	0	0	0	1	1	1	1	1		0		6.2	0	0	0	0
1	5	1	1	1	0	1	1	0	1	1	0	1	0	1	4	3		1		6	0	1	0	0
1	5	1	1	0	0	1	0	0	0	0	0	0	0	1	4	3		0		6	0	1	0	0
1	5	0	0	0	0	1	0	0	0	0	0	0	1	1	2	1		0		6	0	0	0	0
1	5	0	0	0	0	0	1	0	0	0	0	1	0	1	4	3		0		6	0	1	0	0
1	5	0	0	0	0	0	0	0	0	0	0	1	0	1	4	3		0		6	0	1	0	0
2	5	0	0	0	0	0	0	0	0	0	0	0	0	1	3	2		0		6.2	0	0	0	0
2	5	0	0	1	0	0	1	1	1	1	1	1	0	2	5	3		0		6.2	0	1	1	1
2	5	0	0	0	0	0	0	1	0	1	2	0	1	2	2	1		1		6.2	1	0	0	1
1	5	1	1	0	1	1	1	1	1	0	2	1	1	2	3	2		0		6	1	0	0	1
1	5	1	2	1	0	0	1	0	0	0	0	1	1	1	4	3		0		6.2	0	1	0	0
1	5	1	1	0	0	1	0	1	0	0	1	0	1	2	2	1		0		6.5	0	0	1	1
2	5	1	1	1	1	1	1	1	1	0	1	1	1	2	5	3		0		6.3	0	1	1	1
2	5	1	1	1	0	0	1	0	0	2	0	0	0	1	4	3	1	0	1	6.4	0	1	0	0
1	5	1	1	1	0	1	1	1	1	2	2	0	1		4	3	1	1	1	6	1	1	0	1
1	5	0	0	0	0	0	0	0	0	0	1	0	1	1	4	3		0		6.2	0	1	1	0
2	5	0	0	0	1	0	0	0	0	0	0	0	1	1	4	3		0		6	0	1	0	0
2	5	0	0	1	0	0	0	0	0	0	0	0	0	1	3	2		0		6.4	0	0	0	0
2	5	1	2	1	0	0	1	0	0	2	1	1	1	1	4	3	1	0	1	6.2	0	1	1	0
2	5	0	0	0	0	0	1	0	0	0	0	1	0	1	2	1		1		6	0	0	0	0
2	5	0	0	1	0	1	0	0	0	0	1	1	1	1	3	2		0		6.4	0	0	1	0
2	5	1	1	0	0	0	0	1	0	1	1	0	1	2	2	1		1		6.4	0	0	1	1
2	5	1	2	1	1	1	1	0	1	1	1	0	1	1	3	2		0		6.2	0	0	1	0
1	5	1	1	0	0	1	1	0	0	1	0	0	1	1	3	2		0		6	0	0	0	0
1	5	1	1	0	1	0	1	0	0	1	0	1	0	1	3	2		1		6.2	0	0	0	0
1	5	1	2	1	1	0	0	0	0	0	1	1	0	1	4	3		0		6.6	0	1	1	0
1	5	1	1	0	0	1	1	0	0	0	1	1	0	1	3	2		0		6.8	0	0	1	0
1	5	0	0	0	0	0	0	0	0	1	1	0	1	1	3	2		1		6.2	0	0	1	0
1	5	1	1	1	0	0	1	1	1	1	2	1	0		4	3		0		6.2	1	1	0	1
1	5	1	2	0	0	0	0	0	0	0	0	0	0	1	3	2		1		6.1	0	0	0	0
1	5	1	2	1	0	0	0	0	0	2	0	0	0	1	4	3	1	0	1	6.2	0	1	0	0
1	5	1	2	0	0	0	1	1	0	1	2	1	0	2	5	3		1		6	1	1	0	1
1	5	0	0	1	0	0	1	0	0	1	1	0	0	1	4	3		0		6	0	1	1	0
2	5	1	1	0	0	0	0	0	0	0	1	1	0	1	4	3		0		6.8	0	1	1	0
1	5	0	0	0	0	0	0	0	0	1	0	0	0	1	2	1		1		6.5	0	0	0	0
1	5	1	2	1	1	0	1	1	1	1	2	1	0		4	3		1		6.6	1	1	0	1
1	5	0	0	0	0	0	0	1	0	1	1	0	0	2	3	2		1		6.6	0	0	1	1
1	5	0	0	0	0	0	1	0	0	0	0	1	0	1	2	1		0		6	0	0	0	0
1	5	0	0	1	0	1	1	0	1	0	0	1	1	1	4	3		0		6	0	1	0	0
1	5	1	1	1	0	1	1	0	1	0	0	1	1	1	4	3		0		6	0	1	0	0
1	5	0	0	0	0	0	0	0	0	0	0	0	0	1	3	2		0		6.4	0	0	0	0
1	5	1	1	1	0	1	0	1	1	1	2	1	1		4	3		1		6	1	1	0	1
1	5	0	0	0	0	0	1	1	0	0	1	0	0	2	3	2		0		6.2	0	0	1	1
1	5	1	1	1	1	0	1	1	1	1	1	1	1	2	4	3		0		6.8	0	1	1	1
1	5	0	0	0	0	0	1	0	0	0	1	0	0	1	2	1		0		6.2	0	0	1	0
2	5	0	0	0	0	0	0	1	0	0	1	1	0	2	2	1		0		6.2	0	0	1	1
1	5	0	0	0	1	1	1	1	1	0	2	1	1	2	3	2		0		6.3	1	0	0	1
1	5	0	0	1	1	1	0	0	1	1	1	0	0	1	4	3		1		6.4	0	1	1	0
1	5	1	2	0	1	0	0	0	0	1	1	1	0	1	4	3		1		6	0	1	1	0
1	5	1	1	0	0	1	1	1	1	1	2	1	1		4	3		0		6.8	1	1	0	1
1	5	1	2	0	1	1	1	1	1	0	2	1	0		4	3		1		6	1	1	0	1
2	5	1	2	0	0	0	0	1	0	1	2	0	0	2	4	3		1		6	1	1	0	1
1	5	0	0	0	0	1	0	1	0	2	1	0	1	2	2	1		0	1	6	0	0	1	1
1	5	1	1	0	0	0	1	1	0	1	2	1	0		4	3		1		6.2	1	1	0	1
2	5	1	2	1	0	1	1	0	1	2	1	1	0	1	4	3	1	1	1	6	0	1	1	0
1	5	0	0	0	0	0	0	1	0	1	1	0	0	2	3	2		0		6	0	0	1	1
1	5	0	0	0	0	0	1	1	0	0	2	1	0	2	4	3		0		6.1	1	1	0	1
1	5	1	2	1	0	1	0	1	1	0	2	1	1		4	3		1		6.2	1	1	0	1
2	5	0	0	0	0	0	1	1	0	1	2	0	1	2	4	3		0		6.6	1	1	0	1
1	5	0	0	0	0	0	1	0	0	1	0	1	0	1	2	1		0		6.2	0	0	0	0
2	5	1	2	1	1	1	1	1	1	1	2	1	1		4	3		1		6.2	1	1	0	1
1	5	0	0	0	0	0	0	1	0	0	1	0	0	2	2	1		0		6.6	0	0	1	1
1	5	0	0	0	0	0	0	0	0	1	2	0	1	1	2	1		0		6.6	1	0	0	0
1	5	1	2	1	0	1	1	1	1	1	2	1	0		4	3		1		6.8	1	1	0	1
1	5	0	0	1	0	0	0	0	0	0	0	0	0	1	3	2		0		6	0	0	0	0
1	5	0	0	1	1	1	0	1	1	0	1	0	1	2	4	3		0		6	0	1	1	1
1	5	0	0	0	0	0	0	0	0	1	0	0	0	1	4	3		0		6.2	0	1	0	0
1	5	0	0	1	1	1	1	0	1	1	0	0	0	1	4	3		0		6.6	0	1	0	0
1	5	1	2	0	0	0	1	1	0	0	2	1	1		3	2		1		6	1	0	0	1
1	5	0	0	0	0	0	0	0	0	0	0	0	0	1	2	1		0		6	0	0	0	0
1	5	1	1	1	0	0	1	1	1	0	2	0	0	2	4	3		0		6.4	1	1	0	1
1	5	0	0	0	0	0	1	0	0	1	0	0	0	1	2	1		1		6	0	0	0	0
2	5	0	0	0	0	0	0	1	0	1	1	1	0	2	2	1		0		6.3	0	0	1	1
1	5	1	2	1	1	0	0	1	1	1	2	0	0	2	4	3		0		6.7	1	1	0	1
2	5	1	1	1	1	0	0	0	0	0	1	0	1	1	4	3		0		6.3	0	1	1	0
1	5	0	0	0	0	0	1	0	0	0	1	1	0	1	2	1		0		6.2	0	0	1	0
2	5	0	0	0	0	0	0	0	0	0	0	0	0	1	2	1		0		6.2	0	0	0	0
1	5	0	0	0	0	0	1	1	0	1	1	0	1	2	3	2		1		6.4	0	0	1	1
2	5	0	0	0	1	0	1	0	0	1	0	0	0	1	2	1		0		6	0	0	0	0
1	5	1	1	0	0	0	1	1	0	1	2	1	0	2	3	2		0		6.8	1	0	0	1
1	5	0	0	0	0	0	0	0	0	0	1	0	1	1	3	2		0		6	0	0	1	0
1	5	1	1	0	0	0	0	0	0	1	0	1	0	1	3	2		0		6.2	0	0	0	0
1	5	0	0	1	0	0	0	0	0	1	0	0	0	1	4	3		0		6.3	0	1	0	0
1	5	0	0	1	0	0	0	0	0	0	1	0	1	1	3	2		0		6.5	0	0	1	0
1	5	1	2	0	0	0	1	1	0	1	2	1	0	2	4	3		0		6.8	1	1	0	1
1	5	1	1	0	0	0	0	0	0	1	0	0	0	1	3	2		0		6.8	0	0	0	0
1	5	0	0	0	0	0	0	0	0	1	1	0	0	1	2	1		0		6.1	0	0	1	0
1	5	1	1	1	1	1	0	0	1	0	0	1	1	1	4	3		0		6.6	0	1	0	0
1	5	1	1	0	0	0	0	0	0	1	1	0	0	1	4	3		1		6.2	0	1	1	0
1	5	1	2	0	1	0	1	1	1	1	2	0	0		3	2		1		6	1	0	0	1
1	5	1	1	0	0	1	0	0	0	1	0	0	1	1	3	2		0		6.2	0	0	0	0
1	5	1	1	1	0	0	0	1	0	2	1	0	0	2	4	3	1	1	1	6	0	1	1	1
2	5	0	0	0	0	1	0	0	0	0	1	0	1	1	3	2		0		6	0	0	1	0
1	5	0	0	0	1	0	1	0	0	1	0	0	0	1	2	1		0		6.3	0	0	0	0
2	5	1	1	1	0	0	1	0	0	1	1	0	0	1	4	3		1		6	0	1	1	0
1	5	1	1	0	1	1	1	1	1	1	2	1	0		2	1		0		6.8	1	0	0	1
1	5	1	1	0	1	0	0	1	0	1	1	0	0	2	4	3		0		6.5	0	1	1	1
1	5	0	0	0	0	0	1	0	0	1	0	1	0	1	2	1		0		6.7	0	0	0	0
1	5	1	1	0	0	0	0	0	0	1	0	0	0	1	3	2		0		6.6	0	0	0	0
2	5	1	2	1	1	0	0	1	1	1	1	0	0	2	4	3		0		6.4	0	1	1	1
1	5	0	0	1	0	0	0	0	0	0	1	0	0	1	3	2		1		6	0	0	1	0
1	5	1	1	0	0	0	1	0	0	1	0	1	0	1	3	2		0		6.4	0	0	0	0
2	5	0	0	0	1	0	0	1	0	0	1	0	1	2	4	3		0		6	0	1	1	1
1	5	0	0	0	0	0	1	0	0	1	0	0	0	1	2	1		0		6.4	0	0	0	0
2	5	0	0	0			0	0		1	0	0	0	1	3	2		0		6.2	0	0	0	0
1	5	0	0	0	1	0	0	0	0	1	0	0	0	1	2	1		0		6.1	0	0	0	0
2	5	1	2	1	0	0	0	1	0	1	2	1	1	2	4	3		0		6	1	1	0	1
1	5	0	0	0	0	0	0	1	0	1	1	1	0	2	3	2		0		6.1	0	0	1	1
1	5	0	0	0	0	0	0	0	0	1	0	0	1	1	2	1		1		6.8	0	0	0	0
1	5	0	0	0	0	0	1	1	0	1	2	1	0		3	2		0		6.4	1	0	0	1
2	5	1	1	0	0	0	0	1	0	1	1	0	0	2	3	2		0		6	0	0	1	1
1	5	1	1	0	0	0	1	0	0	1	0	0	0	1	3	2		0		6	0	0	0	0
1	5	0	0	0	0	0	0	0	0	0	0	1	0	1	2	1		0		6.3	0	0	0	0
1	5	1	1	1	0	1	1	1	1	1	2	1	1	2	4	3		1		6.4	1	1	0	1
1	5	1	2	1	0	1	1	0	1	1	0	1	1	1	4	3		0		6	0	1	0	0
2	5	0	0	0	0	0	0	0	0	0	1	0	0	1	1	1		1		6.2	0	0	1	0
1	5	1	1	0	1	0	0	0	0	0	0	1	0	1	3	2		0		6.7	0	0	0	0
2	5	0	0	0	0	0	1	0	0	0	0	0	0	1	2	1		0		6.2	0	0	0	0
1	5	1	1	0	1	0	1	1	1	2	1	0	0	2	4	3	1	0	1	6	0	1	1	1
2	5	0	0	0	1	0	0	0	0	1	0	0	1	1	4	3		0		6	0	1	0	0
1	5	1	1	1	0	1	0	1	1	2	2	0	1		4	3	1	0	1	6	1	1	0	1
1	5	1	1	0	0	0	0	0	0	2	0	0	1	1	4	3	1	1	1	6	0	1	0	0
1	5	0	0	0	0	0	0	0	0	1	0	0	0	1	2	1		0		6.8	0	0	0	0
1	5	0	0	1	1	1	0	0	1	1	1	0	1	1	4	3		0		6.3	0	1	1	0
1	5	0	0	0	0	0	0	0	0	1	0	0	0	1	4	3		0		6	0	1	0	0
1	5	1	1	0	0	1	0	0	0	1	0	1	1	1	4	3		1		6.6	0	1	0	0
1	5	0	0	0	0	0	0	0	0	1	0	0	0	1	4	3		1		6	0	1	0	0
1	5	0	0	0	0	0	1	0	0	1	0	0	1	1	4	3		0		6.8	0	1	0	0
1	5	1	1	0	0	0	0	0	0	1	2	1	0	1	4	3		0		6.3	1	1	0	0
1	5	1	2	1	0	1	1	1	1	1	1	0	1	2	4	3		0		6.1	0	1	1	1
1	5	0	0	0	0	0	1	0	0	1	1	0	1	1	2	1		0		6	0	0	1	0
1	5	1	1	0	0	0	0	1	0	1	1	0	0	2	3	2		0		6.8	0	0	1	1
1	5	0	0	0	0	0	0	1	0	1	1	0	0	2	2	1		0		6	0	0	1	1
1	5	0	0	0	0	0	0	0	0	1	0	0	1	1	3	2		1		6	0	0	0	0
2	5	1	1	0	1	1	0	0	0	1	0	0	0	1	4	3		0		6.6	0	1	0	0
1	5	0	0	0	0	0	0	0	0	1	0	0	0	1	2	1		0		6.9	0	0	0	0
1	5	1	1	1	0	1	1	1	1	1	1	1	1	2	4	3		1		6.4	0	1	1	1
1	5	0	0	0	0	0	0	0	0	1	0	0	0	1	2	1		0		6	0	0	0	0
1	5	0	0	1	0	0	0	0	0	1	0	1	1	1	3	2		0		6	0	0	0	0
1	5	0	0	0	0	0	0	1	0	1	2	0	0		3	2		0		6	1	0	0	1
1	5	1	1	0	1	0	0	0	0	1	2	1	0	1	4	3		0		6.6	1	1	0	0
1	5	0	0	0	1	1	0	0	0	1	0	1	0	1	3	2		1		6.8	0	0	0	0
2	5	1	1	0	1	0	0	0	0	1	2	0	0	1	2	1		0		6.2	1	0	0	0
1	5	0	0	1	0	0	0	0	0	1	0	0	0	1	4	3		1		6	0	1	0	0
1	5	0	0	0	0	0	0	0	0	1	0	0	0	1	3	2		1		6	0	0	0	0
1	5	1	2	1	0	0	0	0	0	2	2	1	1	1	5	3	1	0	1	6.2	1	1	0	0
1	5	1	1	1	0	0	0	1	0	1	2	1	1		4	3		0		6.2	1	1	0	1
2	5	0	0	0	1	1	0	0	0	1	1	0	0	1	2	1		0		6.1	0	0	1	0
1	5	0	0	0	1	1	0	1	1	3	1	0	1	2	2	1		1	2	6	0	0	1	1
1	5	0	0	0	0	0	0	1	0	1	1	0	0	2	1	1		0		6	0	0	1	1
1	5	0	0	0	0	0	0	0	0	0	1	0	0	1	2	1		0		6	0	0	1	0
1	5	0	0	0	0	0	0	0	0	1	0	0	0	1	2	1		0		6.8	0	0	0	0
1	5	0	0	0	0	1	0	1	0	1	1	0	1	2	3	2		0		6.1	0	0	1	1
1	5	0	0	0	1	1	0	1	1	1	2	1	1	2	3	2		0		6.4	1	0	0	1
1	5	0	0	0	0	0	0	0	0	0	0	0	0	1	3	2		0		6	0	0	0	0
1	5	0	0	1	0	0	0	0	0	1	0	1	0	1	4	3		0		6.4	0	1	0	0
2	5	0	0	0	0	0	0	0	0	1	0	0	1	1	2	1		1		6.2	0	0	0	0
1	5	1	3	1	0	1	0	0	0	1	0	1	1	1	4	3		1		6.3	0	1	0	0
1	5	1	1	0	0	0	0	1	0	1	2	0	1		2	1		0		6	1	0	0	1
1	5	1	1	0	1	1	0	0	0	2	1	0	1	1	4	3	1	1	1	6.1	0	1	1	0
1	5	1	2	1	0	1	0	1	1	2	2	0	0		4	3	1	1	1	6	1	1	0	1
1	5	1	1	0	0	0	0	0	0	1	1	0	0	1	4	3		0		6.6	0	1	1	0
1	5	0	0	0	0	0	0	1	0	1	1	0	0	2	4	3		0		6	0	1	1	1
2	5	0	0	0	0	0	0	1	0	1	1	0	0	2	2	1		0		6	0	0	1	1
2	5	0	0	0	0	0	0	0	0	1	0	0	0	1	3	2		1		6.6	0	0	0	0
2	5	0	0	0			1	0		1	0	1	0	1	3	2		0		6.1	0	0	0	0
1	5	1	1	1	0	0	0	0	0	2	0	0	1	1	3	2	1	1	1	6.2	0	0	0	0
1	5	1	1	0	0	0	0	1	0	1	2	1	0	2	3	2		0		6.6	1	0	0	1
1	5	1	1	0	0	1	0	1	0	2	1	1	0	2	4	3	1	1	1	6.2	0	1	1	1
1	5	1	1	1	0	0	1	1	1	1	1	0	0	2	4	3		1		6	0	1	1	1
2	5	1	1	0	1	1	0	0	0	1	0	0	1	1	3	2		0		6	0	0	0	0
1	5	0	0	1	0	0	1	1	1	1	1	1	0	2	5	3		0		6	0	1	1	1
2	5	0	0	0	0	0	1	1	0	1	1	1	0	2	2	1		0		6.4	0	0	1	1
2	5	0	0	0	1	0	1	0	0	0	0	1	1	1	4	3		1		6.8	0	1	0	0
2	5	1	1	0			0	1		0	1	1	0	2	3	2		0		6.6	0	0	1	1
2	5	0	0	0			0	1		0	2	1	0		2	1		0		6.9	1	0	0	1
1	5	1	1	1	1	0	1	1	1	2	1	0	0	2	4	3	1	1	1	6.4	0	1	1	1
1	5	0	0	1	0	0	0	1	0	2	2	0	0	2	4	3		0	1	6.4	1	1	0	1
1	5	0	0	0			0	0		0	0	0	0	1	3	2		0		6.6	0	0	0	0
1	5	0	0	1	0	0	0	1	0	0	2	1	0		4	3		0		6	1	1	0	1
1	5	1	1	1	0	0	0	1	0	3	2	0	0		5	3	2	1	2	6.6	1	1	0	1
1	5	0	0	1	0	0	1	1	1	1	1	1	1	2	4	3		0		6	0	1	1	1
1	5	1	1	1	0	1	0	1	1	0	2	0	1		4	3		1		6.2	1	1	0	1
1	5	1	1	1			1	0		0	0	1	0	1	4	3		0		6.6	0	1	0	0
1	5	1	1	0	0	1	1	0	0	1	0	1	1	1	4	3		0		6.1	0	1	0	0
1	5	1	1	0	1	1	0	1	1	0	2	0	1		3	2		0		6.6	1	0	0	1
1	5	0	0	0			1	1		1	1	1	0	2	4	3		0		6.1	0	1	1	1
1	5	0	0	1	0	0	1	0	0	0	0	0	0	1	4	3		0		6	0	1	0	0
1	5	0	0	1	0	0	1	1	1	1	1	0	0	2	4	3		0		6	0	1	1	1
1	5	0	0	0	0	0	0	0	0	1	0	0	0	1	4	3		0		6	0	1	0	0
1	5	1	1	1	0	1	0	1	1	0	1	1	0	2	4	3		0		6	0	1	1	1
1	5	0	0	0	0	0	0	1	0	1	1	1	0	2	2	1		1		6.6	0	0	1	1
1	5	0	0	1	1	1	0	0	1	1	0	1	1	1	4	3		1		6	0	1	0	0
1	5	0	0	0			1	1		1	2	1	0		2	1		0		6.2	1	0	0	1
1	5	0	0	0	0	1	0	0	0	0	0	0	0	1	3	2		0		6.4	0	0	0	0
1	5	0	0	0	0	0	0	1	0	1	1	0	0	2	3	2		0		6.4	0	0	1	1
1	5	1	1	1	0	1	1	1	1	1	1	0	1	2	4	3		1		6	0	1	1	1
1	5	0	0	0	0	0	0	1	0	0	2	0	0		2	1		1		6	1	0	0	1
1	5	1	1	1			0	1		1	2	1	0		4	3		1		6.2	1	1	0	1
2	5	0	0	0			0	0		2	0	0	0	1	4	3		0	1	6.6	0	1	0	0
1	5	0	0	0	1	1	1	1	1	1	2	1	1		4	3		0		6.8	1	1	0	1
1	5	1	1	0	0	1	0	1	0	1	1	0	1	2	2	1		1		6.1	0	0	1	1
1	5	0	0	0	0	0	0	0	0	1	0	0	0	1	3	2		0		6.2	0	0	0	0
1	5	0	0	0	0	0	1	1	0	0	1	1	0	2	3	2		0		6.6	0	0	1	1
1	5	1	1	0			1	1		1	1	1	0	2	2	1		1		6.2	0	0	1	1
1	5	1	2	1	0	0	1	1	1	0	2	1	0		3	2		0		6.2	1	0	0	1
2	5	0	0	1	0	0	1	0	0	1	0	0	0	1	4	3		0		6	0	1	0	0
1	5	0	0	0	0	0	1	0	0	1	0	0	0	1	3	2		0		6.4	0	0	0	0
2	5	0	0	0	0	0	0	1	0	1	1	0	0	2	3	2		1		6	0	0	1	1
2	5	1	1	1	1	1	1	0	1	0	0	1	1	1	4	3		0		6.2	0	1	0	0
1	5	0	0	0	0	0	1	1	0	0	1	0	1	2	2	1		0		6.8	0	0	1	1
1	5	1	1	1	0	1	1	1	1	1	2	1	1		4	3		1		6	1	1	0	1
2	5	0	0	1	1	0	0	0	0	1	0	0	1	1	4	3		0		6	0	1	0	0
1	5	1	1	1	0	0	0	0	0	0	0	1	1	1	4	3		0		6.2	0	1	0	0
1	5	1	1	0	0	1	1	1	1	1	2	1	0		2	1		1		6.6	1	0	0	1
1	5	0	0	0	0	1	1	1	1	3	1	1	1	2	3	2		0	2	6.4	0	0	1	1
2	5	0	0	0	0	0	0	1	0	0	1	0	1	2	2	1		1		6.6	0	0	1	1
1	5	0	0	0	0	0	0	1	0	1	1	0	0	2	2	1		0		6.4	0	0	1	1
1	5	0	0	0	0	1	0	1	0	2	2	1	0		3	2		0	1	6.4	1	0	0	1
2	5	1	1	1	0	1	0	1	1	0	2	0	1		4	3		1		6.1	1	1	0	1
1	5	1	1	1	1	1	0	1	1	1	2	1	0		5	3		1		6	1	1	0	1
1	5	0	0	0	0	0	0	1	0	2	2	1	0		4	3		1	1	6.2	1	1	0	1
1	5	0	0	0	0	0	0	1	0	1	1	0	0	2	2	1		0		6.5	0	0	1	1
2	5	0	0	0			0	1		0	2	0	0		2	1		0		6.1	1	0	0	1
2	5	0	0	1	0	1	0	0	0	0	1	0	1	1	4	3		0		6.4	0	1	1	0
1	5	0	0	0	0	0	0	1	0	1	1	0	1	2	3	2		0		6.4	0	0	1	1
2	5	0	0	0	0	0	0	0	0	2	0	0	0	1	2	1		1	1	6	0	0	0	0
2	5	0	0	0	0	0	0	0	0	0	0	0	1	1	2	1		0		6	0	0	0	0
2	5	0	0	0			1	1		2	1	1	0	2	4	3		0	1	6.6	0	1	1	1
2	5	0	0	0	0	0	0	0	0	1	0	1	1	1	2	1		0		6.4	0	0	0	0
2	5	1	1	1	1	1	1	1	1	2	1	1	0	2	4	3	1	0	1	6.2	0	1	1	1
2	5	0	0	0	0	0	1	0	0	1	0	0	1	1	4	3		1		6.6	0	1	0	0
1	5	1	1	1	0	1	1	1	1	1	1	0	1	2	4	3		1		6	0	1	1	1
2	5	0	0	0	1	1	0	1	1	1	2	1	1	2	3	2		0		6.4	1	0	0	1
1	5	1	1	0	1	1	0	1	1	1	1	0	1	2	4	3		0		6	0	1	1	1
2	5	0	0	0	0	0	0	1	0	1	2	0	1		4	3		0		6	1	1	0	1
1	5	1	1	0	0	1	0	1	0	0	1	0	1	2	4	3		0		6.1	0	1	1	1
1	5	1	1	1	0	1	1	0	1	1	2	1	0	1	4	3		1		6.6	1	1	0	0
1	5	1	2	1	0	1	1	1	1	2	2	1	1		4	3	1	1	1	6.2	1	1	0	1
2	5	0	0	0			0	0		3	0	0	0	1	4	3		1	2	6.6	0	1	0	0
2	5	1	1	0	0	0	0	1	0	1	1	0	1	2	3	2		0		6.6	0	0	1	1
2	5	0	0	0	0	0	0	1	0	0	1	0	0	2	2	1		1		6.6	0	0	1	1
1	5	1	1	0	0	1	1	1	1	1	1	1	1	2	2	1		0		6	0	0	1	1
1	5	1	1	1	0	1	0	1	1	1	1	0	1	2	4	3		0		6.4	0	1	1	1
2	5	1	1	1	1	0	1	1	1	2	1	1	0	2	4	3	1	1	1	6.2	0	1	1	1
1	5	0	0	1	0	0	0	1	0	1	2	0	0		4	3		0		6.6	1	1	0	1
2	5	1	1	1	0	0	0	1	0	0	1	1	0	2	5	3		0		6.4	0	1	1	1
1	5	1	1	1	0	0	0	0	0	1	0	0	0	1	3	2		0		6	0	0	0	0
1	5	0	0	0	0	1	1	0	0	1	0	1	1	1	3	2		0		6.1	0	0	0	0
1	5	0	0	1	0	0	0	1	0	1	1	1	0	2	4	3		0		6	0	1	1	1
1	5	1	1	1	0	0	0	0	0	0	0	0	0	1	4	3		0		6.8	0	1	0	0
2	5	1	1	1	1	0	1	1	1	2	1	1	0	2	4	3	1	0	1	6.1	0	1	1	1
1	5	1	1	0	0	0	0	0	0	1	0	0	0	1	4	3		0		6.4	0	1	0	0
1	5	1	2	0	0	0	1	1	0	3	1	1	1	2	4	3	2	1	2	6.8	0	1	1	1
1	5	1	1	1	1	1	0	1	1	1	1	1	0	2	5	3		0		6	0	1	1	1
1	5	1	1	0	0	0	1	1	0	1	1	1	1	2	4	3		0		6.2	0	1	1	1
1	5	1	2	1	0	1	0	1	1	0	2	1	0	2	4	3		1		6.4	1	1	0	1
1	5	0	0	0	1	0	1	1	1	1	1	1	0	2	2	1		1		6.8	0	0	1	1
1	5	0	0	0	0	0	1	0	0	1	0	1	0	1	4	3		1		6	0	1	0	0
1	5	1	1	1	0	0	1	1	1	1	1	0	1	2	4	3		1		6.2	0	1	1	1
2	5	1	1	0	1	0	1	0	0	1	1	0	0	1	3	2		0		6.2	0	0	1	0
1	5	1	1	1	0	0	1	0	0	1	1	1	0	1	4	3		0		6.8	0	1	1	0
2	5	0	0	0	0	0	1	1	0	1	1	0	0	2	2	1		0		6.8	0	0	1	1
2	5	0	0	0	0	0	0	1	0	1	1	0	1	2	2	1		0		6	0	0	1	1
1	5	0	0	0	0	0	1	0	0	0	1	1	0	1	3	2		0		6.2	0	0	1	0
1	5	1	1	1	1	1	0	0	1	1	1	1	0	1	4	3		1		6.4	0	1	1	0
1	5	1	1	0	0	1	1	1	1	1	1	0	1	2	2	1		1		6	0	0	1	1
2	5	0	0	0	0	1	1	0	0	1	1	0	0	1	3	2		0		6.4	0	0	1	0
2	5	1	1	0	1	1	0	1	1	1	1	0	0	2	3	2		0		6	0	0	1	1
2	5	0	0	0	0	0	1	1	0	0	1	1	0	2	2	1		0		6.2	0	0	1	1
2	5	1	1	0	1	1	1	0	1	1	2	1	1	1	4	3		0		6.6	1	1	0	0
1	5	1	1	1	0	0	1	1	1	1	1	0	0	2	2	1		0		6.8	0	0	1	1
1	5	1	1	1	1	1	1	1	1	1	2	1	1		4	3		1		6.6	1	1	0	1
1	5	0	0	0	0	0	0	1	0	1	1	0	0	2	2	1		0		6.2	0	0	1	1
1	5	1	1	0	0	1	1	1	1	1	1	0	0	2	4	3		0		6.2	0	1	1	1
2	5	1	1	0	0	1	0	1	0	1	2	0	0		4	3		0		6	1	1	0	1
2	5	0	0	0	0	1	1	1	1	1	2	0	1	2	3	2		1		6.4	1	0	0	1
1	5	0	0	1	0	0	0	1	0	0	1	0	1	2	4	3		0		6.2	0	1	1	1
2	5	1	3	1	1	1	1	1	1	0	1	0	0	2	4	3		1		6.6	0	1	1	1
2	5	1	1	1	1	1	1	1	1	1	1	1	0	2	4	3		0		6.2	0	1	1	1
2	5	0	0	0	0	0	0	0	0	0	0	1	0	1	2	1		1		6.2	0	0	0	0
2	5	0	0	0	0	0	0	0	0	1	0	0	1	1	2	1		0		6	0	0	0	0
1	5	0	0	0	0	1	0	0	0	1	1	0	1	1	3	2		0		6.6	0	0	1	0
1	5	1	2	1	1	1	1	1	1	1	1	1	1	2	3	2		1		6.6	0	0	1	1
2	5	0	0	1	0	1	1	1	1	1	1	1	0	2	4	3		0		6.7	0	1	1	1
2	5	0	0	0	0	0	1	1	0	1	2	1	1		3	2		0		6.4	1	0	0	1
2	5	0	0	0	0	0	0	0	0	0	0	0	0	1	2	1		0		6.9	0	0	0	0
2	5	0	0	0	0	0	1	0	0	1	1	0	1	1	2	1		0		6.2	0	0	1	0
2	5	1	2	1	1	1	1	1	1	1	1	0	1	2	5	3		1		6	0	1	1	1
2	5	0	0	0	0	0	1	0	0	1	0	1	1	1	3	2		0		6.1	0	0	0	0
2	5	0	0	0	1	0	0	1	0	3	1	0	0	2	4	3		1	2	6.6	0	1	1	1
1	5	0	0	0	0	0	1	1	0	0	1	1	1	2	3	2		0		6.4	0	0	1	1
2	5	1	1	1	1	1	1	1	1	1	1	0	0	2	4	3		0		6.4	0	1	1	1
1	5	1	1	1	0	0	1	1	1	1	1	1	1	2	5	3		0		6.1	0	1	1	1
1	5	1	2	0	0	0	0	1	0	1	1	0	0	2	4	3		0		6.5	0	1	1	1
1	5	1	2	0	0	0	0	1	0	0	2	1	0		3	2		1		6.6	1	0	0	1
1	5	1	1	0	0	1	0	1	0	1	2	0	0	2	3	2		1		6.6	1	0	0	1
2	5	1	2	0	0	1	0	1	0	0	1	1	1	2	2	1		0		6.4	0	0	1	1
2	5	1	1	1	0	1	1	1	1	1	1	0	1	2	4	3		0		6.2	0	1	1	1
1	5	0	0	1	0	1	1	1	1	0	1	0	1	2	4	3		0		6.3	0	1	1	1
1	5	1	3	1	1	1	1	0	1	1	0	0	1	1	5	3		0		6.4	0	1	0	0
1	5	1	1	0	0	0	1	0	0	0	1	0	1	1	2	1		1		6.4	0	0	1	0
1	5	0	0	0	0	0	1	1	0	1	2	1	0	2	4	3		0		6.6	1	1	0	1
1	5	0	0	0	0	0	0	0	0	1	1	0	0	1	3	2		0		6.8	0	0	1	0
2	5	0	0	0	1	1	1	0	1	0	0	1	0	1	4	3		0		6.6	0	1	0	0
1	5	0	0	0	0	0	0	0	0	1	1	0	1	1	3	2		0		6	0	0	1	0
1	5	0	0	0	0	0	0	0	0	1	0	0	1	1	2	1		0		6.2	0	0	0	0
1	5	1	2	1	0	1	1	1	1	1	1	1	1	2	4	3		0		6.3	0	1	1	1
1	5	1	1	0	0	0	1	1	0	1	1	1	0	2	3	2		0		6.2	0	0	1	1
1	5	1	1	1	1	1	0	0	1	1	1	0	1	1	4	3		0		6.4	0	1	1	0
1	5	0	0	0	0	0	1	0	0	0	0	0	0	1	2	1		0		6.4	0	0	0	0
2	5	1	1	1	0	0	1	1	1	0	1	1	0	2	4	3		0		6.8	0	1	1	1
1	5	0	0	0	0	0	1	1	0	0	2	0	0		3	2		0		6.8	1	0	0	1
1	5	0	0	0	0	0	0	0	0	1	1	0	0	1	1	1		1		6.4	0	0	1	0
1	5	0	0	0	0	0	0	0	0	1	0	0	0	1	2	1		1		6.2	0	0	0	0
2	5	0	0	0	0	0	0	0	0	1	1	0	1	1	4	3		0		6	0	1	1	0
1	5	1	1	0	0	0	0	1	0	2	1	1	0	2	3	2	1	1	1	6.4	0	0	1	1
2	5	1	1	1	0	0	1	1	1	0	2	1	0		4	3		0		6	1	1	0	1
1	5	0	0	1	0	0	0	1	0	1	2	1	0		5	3		0		6	1	1	0	1
1	5	1	1	1	0	0	0	0	0	1	0	0	0	1	4	3		0		6	0	1	0	0
1	5	0	0	0	0	0	0	1	0	1	2	0	1	2	3	2		0		6.4	1	0	0	1
2	5	0	0	0	0	1	0	0	0	1	0	0	1	1	3	2		0		6.2	0	0	0	0
1	5	1	1	0	0	0	0	0	0	1	0	1	0	1	4	3		0		6.2	0	1	0	0
1	5	1	2	1	0	0	0	1	0	1	2	1	1	2	4	3		0		6.8	1	1	0	1
1	5	1	2	1	1	1	0	0	1	1	1	1	0	1	4	3		0		6.2	0	1	1	0
1	5	1	1	1	0	1	1	1	1	1	2	1	1	2	4	3		0		6	1	1	0	1
1	5	0	0	0	0	0	1	0	0	3	0	1	0	1	2	1		0	2	6.5	0	0	0	0
1	5	0	0	0	0	0	0	1	0	1	1	0	0	2	2	1		0		6	0	0	1	1
1	5	0	0	0	0	0	1	0	0	1	1	0	0	1	3	2		0		6.7	0	0	1	0
1	5	1	1	1	1	1	0	0	1	1	1	0	1	1	3	2		0		6	0	0	1	0
1	5	0	0	0	0	0	0	0	0	1	0	1	0	1	2	1		0		6	0	0	0	0
1	5	0	0	0	0	0	0	0	0	3	0	0	0	1	2	1		1	2	6.4	0	0	0	0
1	5	1	2	1	0	1	0	0	0	1	1	0	0	1	4	3		0		6.1	0	1	1	0
2	5	1	1	1	0	1	1	0	1	1	1	1	1	1	4	3		0		6.4	0	1	1	0
1	5	0	0	0	0	0	1	0	0	1	1	1	1	1	2	1		0		6.2	0	0	1	0
1	5	1	1	1	0	0	0	1	0	1	2	1	1	2	4	3		0		6.6	1	1	0	1
1	5	0	0	0	0	0	1	0	0	2	1	0	1	1	2	1		1	1	6.6	0	0	1	0
1	5	1	1	1	0	0	1	0	0	1	1	1	0	1	4	3		1		6.4	0	1	1	0
2	5	1	1	0	1	1	0	0	0	1	1	0	0	1	3	2		0		6.4	0	0	1	0
1	5	1	1	1	0	0	1	1	1	1	2	1	0	2	4	3		0		6	1	1	0	1
1	5	0	0	0	0	0	0	0	0	1	0	0	0	1	2	1		0		6.4	0	0	0	0
1	5	0	0	0	0	0	0	1	0	1	2	0	0	2	4	3		0		6.6	1	1	0	1
2	5	0	0	0	1	0	1	0	0	1	0	1	0	1	1	1		0		6.4	0	0	0	0
1	5	1	1	0	0	0	0	0	0	1	1	0	0	1	3	2		0		6.6	0	0	1	0
1	5	0	0	0	0	0	0	0	0	1	0	0	0	1	3	2		0		6.6	0	0	0	0
2	5	0	0	0	0	0	0	0	0	1	0	0	1	1	2	1		0		6.2	0	0	0	0
1	5	0	0	1	0	0	1	0	0	1	1	1	0	1	4	3		0		6.6	0	1	1	0
1	5	1	1	1	0	0	0	1	0	3	2	1	0	2	4	3	2	1	2	6	1	1	0	1
1	5	1	2	1	0	0	0	1	0	1	2	0	0		4	3		0		6	1	1	0	1
2	5	1	1	0	0	0	0	1	0	1	2	0	0	2	2	1		1		6	1	0	0	1
1	5	0	0	0	0	0	0	0	0	1	0	0	0	1	2	1		0		6.4	0	0	0	0
1	5	0	0	0	1	1	0	0	0	1	0	0	1	1	4	3		0		6	0	1	0	0
1	5	0	0	0	0	0	0	1	0	1	1	1	0	2	3	2		0		6	0	0	1	1
1	5	0	0	0	0	0	0	0	0	1	1	0	0	1	2	1		0		6	0	0	1	0
1	5	1	1	1	0	0	1	0	0	1	0	1	0	1	4	3		0		6	0	1	0	0
2	5	0	0	0	0	0	1	1	0	1	2	1	1	2	2	1		0		6.4	1	0	0	1
1	5	0	0	0	0	0	0	0	0	1	1	0	0	1	4	3		0		6	0	1	1	0
1	5	1	1	0	1	0	0	1	0	1	1	1	0	2	4	3		0		6	0	1	1	1
2	5	0	0	0	0	0	0	1	0	1	2	0	0	2	2	1		0		6.4	1	0	0	1
1	5	1	1	0	1	1	0	0	0	1	0	0	1	1	2	1		1		6	0	0	0	0
1	5	1	2	0	0	0	0	0	0	1	2	1	1	1	3	2		1		6	1	0	0	0
2	5	0	0	0	1	1	0	0	0	1	0	0	1	1	3	2		0		6.6	0	0	0	0
1	5	0	0	0	0	0	0	1	0	1	1	0	0	2	3	2		1		6.4	0	0	1	1
1	5	0	0	0	0	0	1	0	0	1	1	1	1	1	2	1		1		6.4	0	0	1	0
1	5	1	2	1	0	0	0	1	0	1	1	1	1	2	4	3		1		6	0	1	1	1
1	5	0	0	0	0	0	0	0	0	1	0	0	0	1	3	2		0		6	0	0	0	0
1	5	1	1	0	0	1	0	0	0	1	1	1	0	1	4	3		0		6.4	0	1	1	0
1	5	0	0	0	0	0	1	0	0	1	2	1	0	1	4	3		1		6.4	1	1	0	0
1	5	0	0	0	0	0	0	0	0	1	0	0	0	1	3	2		0		6.4	0	0	0	0
1	5	1	1	1	1	0	0	1	1	1	2	0	1	2	4	3		0		6.4	1	1	0	1
1	5	0	0	0	0	0	1	0	0	1	0	1	0	1	2	1		0		6.2	0	0	0	0
1	5	0	0	0	0	0	0	0	0	2	0	0	0	1	2	1		0	1	6.2	0	0	0	0
2	5	0	0	1	0	0	0	0	0	1	1	0	0	1	4	3		1		6	0	1	1	0
1	5	1	1	0	0	0	0	0	0	1	0	0	0	1	2	1		0		6	0	0	0	0
1	5	1	1	0	0	0	0	0	0	1	1	0	1	1	3	2		0		6	0	0	1	0
2	5	0	0	0	0	0	0	0	0	0	1	0	0	1	3	2		0		6.4	0	0	1	0
1	5	0	0	1	0	0	0	0	0	1	1	0	0	1	4	3		0		6	0	1	1	0
1	5	0	0	1	0	0	0	1	0	2	1	0	0	2	3	2		0	1	6	0	0	1	1
1	5	1	1	0	1	1	0	0	0	1	0	0	0	1	2	1		0		6	0	0	0	0
1	5	0	0	0	0	1	0	1	0	3	1	0	0	2	2	1		0	2	6.2	0	0	1	1
1	5	0	0	0	0	0	0	0	0	1	0	0	1	1	3	2		1		6.2	0	0	0	0
1	5	0	0	0	0	0	0	0	0	1	1	0	0	1	2	1		0		6.2	0	0	1	0
1	5	0	0	0	0	0	1	1	0	1	1	1	0	2	3	2		0		6.4	0	0	1	1
1	5	1	1	0	1	1	1	1	1	1	1	0	1	2	3	2		0		6	0	0	1	1
1	5	1	2	0			1	1		1	1	1	0	2	4	3		0		6.1	0	1	1	1
1	5	1	1	1	0	0	0	1	0	2	1	0	1	2	4	3	1	0	1	6.6	0	1	1	1
1	5	0	0	1	0	1	0	1	1	1	1	0	1	2	4	3		0		6.8	0	1	1	1
1	5	1	2	1	0	1	1	1	1	2	2	1	0		4	3	1	1	1	6	1	1	0	1
1	5	0	0	0	0	0	0	0	0	2	1	1	0	1	3	2		0	1	6.4	0	0	1	0
1	5	0	0	0	0	0	0	0	0	1	0	0	0	1	2	1		0		6.5	0	0	0	0
1	5	0	0	0	0	0	0	0	0	0	1	0	1	1	2	1		0		6	0	0	1	0
1	5	1	2	0	0	1	0	0	0	2	1	1	1	1	4	3	1	0	1	6	0	1	1	0
2	5	0	0	0	0	0	0	0	0	1	0	0	0	1	3	2		0		6.8	0	0	0	0
1	5	1	2	0	0	0	0	0	0	1	0	1	1	1	4	3		0		6.6	0	1	0	0
2	5	0	0	0	0	0	0	0	0	0	1	0	0	1	2	1		0		6.2	0	0	1	0
2	5	0	0	1	0	0	0	0	0	0	0	0	1	1	4	3		1		6.4	0	1	0	0
1	5	1	2	0	0	0	0	0	0	2	1	0	0	1	4	3	1	1	1	6.2	0	1	1	0
1	5	0	0	0	0	0	0	0	0	1	1	1	0	1	2	1		0		6.1	0	0	1	0
1	5	0	0	0	0	0	0	1	0	0	1	0	1	2	4	3		0		6	0	1	1	1
1	5	0	0	0	0	0	0	0	0	1	0	1	0	1	4	3		1		6.6	0	1	0	0
1	5	0	0	0	0	0	0	1	0	1	1	0	1	2	3	2		0		6.6	0	0	1	1
1	5	0	0	0	0	0	1	1	0	3	1	1	0	2	2	1		1	2	6.8	0	0	1	1
1	5	1	1	0	0	0	0	0	0	1	1	1	0	1	4	3		0		6.8	0	1	1	0
1	4	1	1	1	0	1	0	1	1	1	1	0	0	2	4	3		0		5.4	0	1	1	1
2	4	1	2	0	0	0	1	0	0	0	0	0	0	1	2	1		0		5.3	0	0	0	0
1	4	1	1	1	0	0	0	0	0	1	0	1	1	1	4	3		0		5.3	0	1	0	0
2	4	1	1	0	0	0	0	0	0	2	0	0	0	1	4	3	1	0	1	5.8	0	1	0	0
1	4	1	2	1	0	1	1	0	1	1	0	0	1	1	3	2		1		5.2	0	0	0	0
1	4	0	0	0	0	1	1	1	1	1	1	1	1	2	3	2		1		5.7	0	0	1	1
1	4	1	1	0	0	1	1	0	0	1	0	1	0	1	3	2		1		5.9	0	0	0	0
1	4	0	0	1	0	0	1	0	0	0	0	0	1	1	4	3		0		5	0	1	0	0
1	4	1	1	1	0	0	0	1	0	1	1	0	1	2	4	3		0		5.4	0	1	1	1
1	4	1	1	1	0	0	0	0	0	1	0	0	0	1	4	3		0		5	0	1	0	0
1	4	0	0	0	0	0	0	0	0	1	0	0	0	1	3	2		0		5.3	0	0	0	0
1	4	1	1	1	0	0	0	1	0	1	1	1	0	2	4	3		0		5.4	0	1	1	1
1	4	1	1	1	0	0	0	1	0	2	2	0	0	2	4	3	1	0	1	5.3	1	1	0	1
1	4	0	0	0	1	0	0	1	0	1	2	0	1	2	2	1		0		5.8	1	0	0	1
1	4	1	1	0	0	1	0	1	0	0	1	0	1	2	4	3		0		5.7	0	1	1	1
1	4	0	0	0	0	0	0	0	0	1	0	0	0	1	2	1		0		5.1	0	0	0	0
1	4	0	0	1	0	0	1	1	1	1	1	1	1	2	4	3		0		5.9	0	1	1	1
1	4	1	1	0	1	1	0	0	0	1	0	0	1	1	4	3		1		5.5	0	1	0	0
1	4	1	1	1	0	1	1	0	1	1	1	0	1	1	4	3		0		5.5	0	1	1	0
1	4	0	0	0	0	0	1	0	0	2	1	0	0	1	4	3		1	1	5.4	0	1	1	0
2	4	0	0	0	0	0	0	1	0	1	1	0	0	2	2	1		0		5.9	0	0	1	1
1	4	0	0	0	0	0	0	0	0	0	1	0	0	1	2	1		0		5.7	0	0	1	0
1	4	1	1	0	0	0	0	0	0	1	1	0	0	1	2	1		1		5.3	0	0	1	0
1	4	0	0	0	0	0	1	0	0	1	0	1	0	1	4	3		0		5.1	0	1	0	0
1	4	1	1	0	0	1	1	1	1	1	2	1	1	2	4	3		0		5.5	1	1	0	1
2	4	1	1	1	0	0	0	0	0	1	1	0	1	1	4	3		0		5.2	0	1	1	0
2	4	0	0	0	0	0	0	0	0	1	0	0	0	1	2	1		0		5.4	0	0	0	0
1	4	1	1	1	0	0	0	1	0	1	1	0	1	2	4	3		1		5.2	0	1	1	1
1	4	1	1	0	0	0	1	1	0	1	1	1	1	2	3	2		0		5.3	0	0	1	1
1	4	1	1	1	1	1	1	1	1	2	2	0	1		4	3	1	0	1	5.8	1	1	0	1
1	4	1	2	1	0	1	0	0	0	1	1	1	1	1	5	3		1		5.4	0	1	1	0
1	4	1	1	0	0	1	0	0	0	1	0	1	1	1	2	1		1		5.8	0	0	0	0
1	4	1	2	1	0	1	1	1	1	1	2	1	1		5	3		0		5.2	1	1	0	1
1	4	1	2	1	0	1	0	0	0	1	0	0	1	1	5	3		1		5.9	0	1	0	0
1	4	1	1	1	0	0	0	0	0	1	0	0	0	1	4	3		0		5.5	0	1	0	0
1	4	0	0	0	1	0	0	0	0	1	1	1	0	1	4	3		0		5.4	0	1	1	0
1	4	1	1	1	0	0	0	0	0	1	0	0	0	1	4	3		0		5	0	1	0	0
1	4	0	0	0	0	1	1	0	0	1	1	0	1	1	3	2		0		5.8	0	0	1	0
2	4	0	0	0	0	0	0	0	0	1	0	0	0	1	2	1		1		5.8	0	0	0	0
1	4	1	1	0	0	1	0	1	0	3	2	1	1		2	1	2	1	2	5.2	1	0	0	1
1	4	1	1	0	1	0	0	0	0	1	1	1	1	1	3	2		0		5.4	0	0	1	0
1	4	1	1	0	0	0	0	0	0	1	1	1	0	1	4	3		0		5.2	0	1	1	0
2	4	1	1	0	0	0	1	0	0	1	1	0	0	1	3	2		0		5.6	0	0	1	0
1	4	1	2	0	1	0	0	0	0	1	0	1	0	1	3	2		1		5.8	0	0	0	0
2	4	0	0	0	0	0	0	0	0	1	1	1	0	1	2	1		0		5.8	0	0	1	0
1	4	0	0	0	0	0	0	1	0	1	1	0	0	2	3	2		0		5.2	0	0	1	1
1	4	1	2	1	0	1	0	1	1	1	2	1	1	2	4	3		1		5	1	1	0	1
1	4	1	1	1	0	0	1	1	1	1	1	1	0	2	4	3		0		5.5	0	1	1	1
1	4	1	1	0	0	0	0	0	0	1	0	0	0	1	4	3		0		5.9	0	1	0	0
1	4	1	1	1	0	0	1	0	0	1	0	1	0	1	4	3		0		5.7	0	1	0	0
1	4	0	0	0	0	0	0	1	0	0	1	0	0	2	2	1		0		5.8	0	0	1	1
1	4	0	0	0	0	0	1	0	0	1	1	0	0	1	4	3		0		5	0	1	1	0
2	4	0	0	0	1	0	0	0	0	1	2	0	1	1	2	1		0		5	1	0	0	0
1	4	0	0	0	0	0	0	0	0	1	0	0	0	1	3	2		0		5.8	0	0	0	0
2	4	1	1	1	1	1	0	1	1	1	1	0	1	2	5	3		1		5.9	0	1	1	1
2	4	1	1	0	1	0	0	0	0	1	1	0	0	1	3	2		0		5.6	0	0	1	0
1	4	0	0	1	0	1	1	1	1	2	1	0	1	2	4	3		0	1	5	0	1	1	1
1	4	0	0	1	0	1	1	0	1	1	1	0	1	1	4	3		0		5	0	1	1	0
2	4	1	2	1	0	0	0	1	0	3	2	1	1	2	5	3	2	1	2	5.4	1	1	0	1
1	4	0	0	0	0	1	0	1	0	1	1	0	1	2	4	3		0		5	0	1	1	1
1	4	1	1	0	0	0	0	1	0	1	1	0	0	2	3	2		0		5	0	0	1	1
1	4	1	2	1	0	0	1	0	0	1	0	1	0	1	4	3		0		5.2	0	1	0	0
1	4	0	0	0	0	0	0	0	0	2	0	0	0	1	2	1		1	1	5.9	0	0	0	0
1	4	0	0	0	0	0	1	0	0	1	0	1	0	1	4	3		0		5.9	0	1	0	0
1	4	0	0	0	0	0	1	0	0	1	0	0	0	1	3	2		0		5.7	0	0	0	0
1	4	0	0	0	0	1	0	1	0	0	1	1	1	2	3	2		0		5	0	0	1	1
1	4	0	0	0	0	0	1	1	0	3	1	1	0	2	4	3		1	2	5.5	0	1	1	1
1	4	0	0	0	0	1	1	0	0	0	0	1	0	1	3	2		0		5.9	0	0	0	0
1	4	0	0	0	0	0	1	0	0	1	1	1	0	1	4	3		0		5.8	0	1	1	0
1	4	0	0	0	0	0	1	0	0	0	0	0	0	1	3	2		0		5.4	0	0	0	0
1	4	0	0	0	0	0	1	0	0	1	0	1	0	1	3	2		0		5.7	0	0	0	0
1	4	0	0	1	0	0	1	0	0	1	0	0	1	1	4	3		1		5.9	0	1	0	0
1	4	1	1	1	0	1	1	1	1	1	1	1	1	2	4	3		1		5.7	0	1	1	1
1	4	0	0	0	0	0	0	0	0	0	0	0	0	1	2	1		0		5.7	0	0	0	0
1	4	0	0	0	0	0	1	0	0	0	0	1	0	1	2	1		0		5.9	0	0	0	0
1	4	1	1	1	1	1	1	1	1	2	2	1	1		4	3	1	1	1	5.9	1	1	0	1
1	4	0	0	0	0	1	0	0	0	1	0	1	1	1	3	2		1		5.9	0	0	0	0
1	4	0	0	1	0	0	0	0	0	1	0	0	0	1	4	3		0		5.9	0	1	0	0
1	4	0	0	1	0	0	1	0	0	0	0	1	1	1	4	3		0		5.9	0	1	0	0
1	4	1	2	0	0	1	0	1	0	1	2	0	1	2	4	3		0		5.4	1	1	0	1
1	4	0	0	0	0	0	0	1	0	3	1	0	0	2	3	2		0	2	5.6	0	0	1	1
1	4	1	2	1	1	1	0	0	1	0	0	1	1	1	4	3		0		5.2	0	1	0	0
1	4	1	1	0	0	0	0	1	0	1	2	0	0	2	3	2		1		5.8	1	0	0	1
2	4	1	1	1	0	0	1	0	0	1	1	0	0	1	4	3		1		5.8	0	1	1	0
2	4	0	0	1	0	0	0	0	0	0	0	0	0	1	2	1		0		5.7	0	0	0	0
1	4	1	1	0	0	0	0	0	0	3	1	0	0	1	4	3	2	0	2	5	0	1	1	0
2	4	1	1	1	1	0	0	1	1	1	1	1	0	2	4	3		0		5.6	0	1	1	1
2	4	1	1	0	0	0	1	1	0	0	1	0	0	2	3	2		0		5.4	0	0	1	1
1	4	0	0	0	0	1	0	0	0	0	0	0	0	1	2	1		0		5.4	0	0	0	0
1	4	1	2	0	0	0	1	1	0	1	1	0	1	2	2	1		1		5.7	0	0	1	1
2	4	0	0	0	0	0	0	0	0	0	0	0	0	1	2	1		0		5.3	0	0	0	0
2	4	0	0	0	0	0	0	0	0	1	0	0	0	1	2	1		0		5.2	0	0	0	0
1	4	0	0	0	0	1	0	1	0	0	2	0	0	2	2	1		0		5.6	1	0	0	1
2	4	0	0	0	0	0	1	1	0	1	1	1	1	2	2	1		1		5.1	0	0	1	1
2	4	0	0	1	0	0	0	0	0	0	1	0	0	1	2	1		0		5.3	0	0	1	0
1	4	0	0	0	0	1	1	0	0	0	0	1	0	1	3	2		0		5.1	0	0	0	0
1	4	0	0	1	0	0	1	0	0	1	1	1	1	1	4	3		1		5.8	0	1	1	0
1	4	1	1	1	1	1	0	0	1	0	1	0	0	1	4	3		0		5.4	0	1	1	0
2	4	0	0	0	0	0	0	0	0	0	1	0	1	1	2	1		0		5.4	0	0	1	0
1	4	1	1	1	1	1	1	1	1	1	1	1	1	2	4	3		1		5.4	0	1	1	1
1	4	0	0	1	1	1	0	0	1	1	1	0	1	1	4	3		0		5.6	0	1	1	0
2	4	1	1	1	0	1	1	0	1	1	1	1	1	1	2	1		0		5.8	0	0	1	0
2	4	0	0	1	0	0	1	1	1	0	1	0	0	2	3	2		0		5.6	0	0	1	1
2	4	0	0	0	0	0	0	0	0	1	1	0	0	1	2	1		0		5.6	0	0	1	0
2	4	1	1	0	1	0	0	0	0	1	1	1	0	1	3	2		0		5.8	0	0	1	0
2	4	0	0	1	0	1	0	0	0	0	1	0	1	1	3	2		1		5.5	0	0	1	0
2	4	1	1	1	1	0	0	0	0	1	1	0	0	1	3	2		1		5.9	0	0	1	0
2	4	0	0	1	0	0	0	1	0	1	2	0	0		4	3		1		5.7	1	1	0	1
2	4	0	0	1	0	1	0	0	0	0	1	0	1	1	3	2		0		5.8	0	0	1	0
2	4	0	0	0	0	0	0	0	0	0	1	0	1	1	3	2		0		5	0	0	1	0
1	4	0	0	0	1	1	0	0	0	1	0	0	0	1	3	2		0		5	0	0	0	0
1	4	1	1	0	1	0	0	0	0	2	1	0	0	1	4	3	1	0	1	5	0	1	1	0
1	4	0	0	0	0	1	0	1	0	3	1	0	0	2	3	2		0	2	5.1	0	0	1	1
2	4	0	0	0	0	0	0	0	0	0	0	0	0	1	2	1		1		5.6	0	0	0	0
2	4	0	0	0	0	0	1	0	0	2	1	0	1	1	2	1		0	1	5.6	0	0	1	0
1	4	1	3	1	0	0	1	1	1	2	2	1	0		4	3	1	1	1	5	1	1	0	1
1	4	0	0	0	0	0	0	1	0	1	1	0	0	2	3	2		0		5.2	0	0	1	1
1	4	1	2	1	1	1	0	1	1	1	1	0	1	2	4	3		1		5.4	0	1	1	1
1	4	0	0	0	1	0	0	0	0	1	0	0	0	1	2	1		0		5.1	0	0	0	0
1	4	0	0	0	0	0	0	0	0	0	0	0	0	1	2	1		0		5.1	0	0	0	0
1	4	0	0	1	0	0	1	0	0	0	1	1	1	1	4	3		1		5.4	0	1	1	0
2	4	0	0	0	1	1	0	0	0	0	1	0	1	1	3	2		0		5.6	0	0	1	0
1	4	1	1	0	0	1	0	1	0	0	2	0	1		3	2		1		5.2	1	0	0	1
1	4	0	0	0	0	1	0	0	0	0	1	0	0	1	2	1		0		5.8	0	0	1	0
2	4	0	0	1	0	0	0	1	0	0	1	0	1	2	4	3		1		5.8	0	1	1	1
2	4	1	1	0	0	0	1	0	0	1	0	1	0	1	4	3		0		5.4	0	1	0	0
2	4	1	2	1	0	1	0	1	1	1	2	1	1	2	5	3		0		5.8	1	1	0	1
1	4	1	1	0	0	0	1	0	0	0	1	1	1	1	4	3		0		5.8	0	1	1	0
1	4	1	1	1	0	1	0	0	0	0	0	1	1	1	4	3		1		5.6	0	1	0	0
1	4	0	0	0	0	1	0	1	0	0	2	0	1	2	3	2		0		5	1	0	0	1
2	4	0	0	0	0	0	0	0	0	0	1	0	0	1	3	2		0		5	0	0	1	0
2	4	0	0	0	0	0	0	1	0	0	1	0	0	2	2	1		0		5	0	0	1	1
2	4	0	0	0	0	0	0	0	0	0	0	0	1	1	2	1		1		5.4	0	0	0	0
2	4	0	0	0	0	0	0	0	0	0	0	0	0	1	3	2		1		5	0	0	0	0
1	4	1	1	1	1	1	0	1	1	1	1	0	0	2	4	3		0		5.6	0	1	1	1
1	4	1	2	0	0	0	0	0	0	0	1	0	0	1	3	2		1		5.4	0	0	1	0
1	4	1	1	0	0	1	0	0	0	1	0	1	1	1	4	3		0		5.9	0	1	0	0
1	4	1	1	0	0	0	0	0	0	0	0	0	0	1	2	1		0		5	0	0	0	0
1	4	1	1	0	0	0	1	0	0	0	0	0	0	1	2	1		0		5.6	0	0	0	0
1	4	1	1	1	0	1	1	0	1	0	1	0	1	1	4	3		1		5	0	1	1	0
1	4	1	1	0	0	1	0	1	0	1	1	0	1	2	4	3		0		5.4	0	1	1	1
1	4	0	0	0	0	0	1	0	0	0	0	0	0	1	3	2		0		5.4	0	0	0	0
1	4	0	0	1	0	0	0	1	0	1	1	0	0	2	4	3		0		5.3	0	1	1	1
2	4	1	1	1	0	0	1	0	0	1	1	0	0	1	4	3		0		5.2	0	1	1	0
1	4	1	2	0	0	1	0	1	0	1	2	0	1		4	3		0		5.7	1	1	0	1
2	4	1	3	1	1	1	0	1	1	1	1	1	1	2	3	2		1		5.6	0	0	1	1
1	4	1	2	1	1	1	0	0	1	0	1	0	1	1	4	3		0		5.1	0	1	1	0
1	4	1	2	1	0	0	0	0	0	1	1	1	0	1	4	3		1		5.8	0	1	1	0
1	4	1	2	1	1	0	0	0	0	1	2	0	1	1	4	3		0		5.4	1	1	0	0
1	4	0	0	0	0	1	0	0	0	0	0	1	1	1	4	3		1		5.2	0	1	0	0
1	4	1	1	0	0	0	0	0	0	1	0	1	0	1	4	3		0		5.7	0	1	0	0
1	4	0	0	0	0	1	1	0	0	1	1	1	1	1	4	3		0		5.6	0	1	1	0
2	4	0	0	0	0	0	0	1	0	0	1	0	0	2	2	1		0		5.3	0	0	1	1
1	4	0	0	0	0	0	1	1	0	0	1	1	0	2	2	1		1		5.8	0	0	1	1
2	4	1	1	1	1	0	0	0	0	1	1	0	0	1	4	3		0		5.8	0	1	1	0
1	4	1	2	1	0	1	0	1	1	1	2	0	1		4	3		1		5.8	1	1	0	1
1	4	0	0	0	0	1	0	0	0	1	0	0	1	1	2	1		1		5	0	0	0	0
1	4	1	3	1	0	1	1	1	1	1	2	1	1	2	4	3		0		5.4	1	1	0	1
1	4	0	0	0	0	0	1	1	0	1	1	0	0	2	2	1		1		5.8	0	0	1	1
2	4	1	1	1	0	0	0	1	0	0	1	0	1	2	2	1		0		5.6	0	0	1	1
1	4	1	1	1	0	0	0	0	0	0	0	1	0	1	4	3		0		5.8	0	1	0	0
2	4	0	0	1	0	1	0	0	0	0	0	0	0	1	4	3		0		5.7	0	1	0	0
2	4	1	1	0	0	0	0	0	0	0	0	0	1	1	3	2		0		5.2	0	0	0	0
2	4	0	0	0	1	1	0	0	0	0	1	0	0	1	3	2		0		5.4	0	0	1	0
1	4	1	1	1	1	1	1	1	1	0	1	1	1	2	4	3		0		5	0	1	1	1
2	4	1	1	1	1	1	0	1	1	0	2	1	0	2	3	2		0		5.6	1	0	0	1
1	4	0	0	0	0	0	1	0	0	0	0	1	1	1	3	2		1		5.2	0	0	0	0
1	4	0	0	0	0	0	0	0	0	0	0	0	0	1	2	1		0		5	0	0	0	0
1	4	1	1	0	0	0	1	1	0	3	1	1	0	2	3	2	2	0	2	5.5	0	0	1	1
1	4	1	1	1	0	0	1	1	1	0	1	1	0	2	4	3		1		5.6	0	1	1	1
1	4	1	1	0	0	1	0	1	0	0	1	0	0	2	2	1		0		5.2	0	0	1	1
1	4	1	1	0	0	1	0	0	0	0	0	0	1	1	4	3		0		5.2	0	1	0	0
2	4	0	0	0	0	0	0	0	0	1	0	0	0	1	2	1		0		5.4	0	0	0	0
1	4	0	0	0	0	0	0	0	0	0	0	0	0	1	4	3		0		5.2	0	1	0	0
2	4	0	0	1	0	0	0	0	0	0	0	0	0	1	4	3		1		5.4	0	1	0	0
1	4	0	0	0	0	0	0	1	0	1	1	0	0	2	4	3		0		5.4	0	1	1	1
1	4	1	1	0	0	1	1	0	0	0	0	1	1	1	3	2		1		5.2	0	0	0	0
1	4	0	0	0	0	0	1	0	0	0	0	1	0	1	3	2		0		5.4	0	0	0	0
2	4	1	1	0	0	0	0	1	0	0	1	0	0	2	2	1		0		5.6	0	0	1	1
1	4	0	0	0	0	0	0	0	0	1	0	1	0	1	3	2		0		5.8	0	0	0	0
2	4	1	1	0	0	0	1	0	0	0	0	1	0	1	3	2		0		5.3	0	0	0	0
1	4	1	2	1	0	1	0	1	1	1	2	0	1		4	3		1		5.6	1	1	0	1
1	4	1	1	0	0	0	1	0	0	0	0	1	0	1	4	3		1		5.8	0	1	0	0
1	4	0	0	0	0	0	0	0	0	1	0	0	0	1	3	2		0		5.9	0	0	0	0
1	4	1	1	0	0	0	1	1	0	1	2	1	0		3	2		0		5.2	1	0	0	1
1	4	1	1	0	0	1	0	0	0	0	0	0	1	1	3	2		0		5.6	0	0	0	0
1	4	1	1	0	0	1	1	0	0	1	0	1	0	1	3	2		0		5.2	0	0	0	0
1	4	0	0	0	0	0	1	0	0	0	0	1	0	1	4	3		0		5.2	0	1	0	0
1	4	0	0	0	0	0	0	0	0	1	0	0	0	1	3	2		1		5.3	0	0	0	0
1	4	1	1	0	0	0	1	1	0	1	2	0	0	2	3	2		1		5.8	1	0	0	1
1	4	0	0	1	0	1	0	0	0	0	0	1	0	1	4	3		0		5.8	0	1	0	0
2	4	0	0	0	1	0	0	0	0	1	0	0	0	1	2	1		0		5.8	0	0	0	0
2	4	1	1	1	0	0	1	0	0	1	0	0	0	1	4	3		0		5.2	0	1	0	0
1	4	0	0	0	0	1	0	0	0	1	0	0	1	1	3	2		0		5	0	0	0	0
2	4	0	0	0	0	0	0	0	0	0	0	0	0	1	2	1		0		5.3	0	0	0	0
1	4	0	0	0	0	0	1	0	0	1	1	0	0	1	2	1		0		5.6	0	0	1	0
1	4	0	0	0	0	1	0	1	0	0	1	1	1	2	4	3		1		5.4	0	1	1	1
1	4	1	2	1	0	0	0	1	0	1	1	0	0	2	4	3		1		5.2	0	1	1	1
1	4	0	0	0	0	0	1	0	0	1	0	1	0	1	3	2		0		5.6	0	0	0	0
1	4	1	1	0	0	0	1	1	0	0	1	1	1	2	4	3		1		5.6	0	1	1	1
2	4	0	0	0			0			0	0	0	0		2	1		#NULL!		5.4	0	0	0	#NULL!
1	4	1	2	1	0	0	1	0	0	1	0	1	0	1	4	3		1		5.5	0	1	0	0
2	4	1	2	1	0	1	1	0	1	0	1	1	1	1	5	3		1		5.6	0	1	1	0
1	4	0	0	0	0	0	0	0	0	0	0	1	0	1	2	1		0		5.7	0	0	0	0
1	4	1	2	1	1	0	0	0	0	0	0	1	0	1	3	2		0		5.2	0	0	0	0
1	4	1	1	0	0	1	1	1	1	1	2	1	1		3	2		0		5	1	0	0	1
1	4	1	1	0	1	1	0	1	1	2	2	1	1		4	3	1	0	1	5.6	1	1	0	1
1	4	0	0	0	0	0	0	0	0	0	0	0	0	1	2	1		0		5.2	0	0	0	0
1	4	1	1	0	0	1	0	0	0	1	0	0	1	1	4	3		1		5.2	0	1	0	0
1	4	0	0	0	0	0	1	0	0	0	0	0	0	1	2	1		0		5.8	0	0	0	0
1	4	0	0	0	0	0	0	0	0	2	0	0	0	1	2	1		0	1	5.6	0	0	0	0
1	4	0	0	0	0	0	0	1	0	1	2	0	0		3	2		0		5.9	1	0	0	1
1	4	1	2	1	1	0	0	0	0	1	2	0	1	1	4	3		1		5.5	1	1	0	0
1	4	0	0	1	0	0	1	0	0	1	1	1	1	1	4	3		0		5.5	0	1	1	0
1	4	1	1	0	0	1	1	0	0	1	0	1	0	1	4	3		0		5.2	0	1	0	0
1	4	1	1	0	0	0	1	0	0	1	1	1	0	1	3	2		0		5.6	0	0	1	0
2	4	0	0	0	0	0	0	0	0	0	0	0	0	1	4	3		0		5.2	0	1	0	0
1	4	0	0	0	0	0	0	1	0	1	1	0	0	2	2	1		0		5	0	0	1	1
2	4	1	1	1	1	1	1	1	1	1	2	1	0		5	3		0		5.2	1	1	0	1
1	4	0	0	0	0	1	0	0	0	0	0	0	0	1	3	2		0		5	0	0	0	0
1	4	1	1	1	1	1	0	1	1	3	1	1	1	2	4	3	2	1	2	5.8	0	1	1	1
1	4	0	0	0	0	1	1	1	1	0	1	1	1	2	4	3		0		5.7	0	1	1	1
1	4	1	2	1	0	1	0	0	0	0	1	1	0	1	4	3		1		5.5	0	1	1	0
1	4	1	1	0	0	0	0	0	0	0	0	0	0	1	3	2		0		5.2	0	0	0	0
2	4	1	1	0	0	0	0	0	0	0	0	0	1	1	3	2		0		5.6	0	0	0	0
1	4	0	0	0	0	1	1	0	0	0	0	0	1	1	2	1		0		5.4	0	0	0	0
1	4	0	0	0	0	0	0	1	0	1	1	0	0	2	2	1		0		5.8	0	0	1	1
1	4	1	1	1	1	1	0	0	1	2	1	1	1	1	4	3	1	0	1	5.4	0	1	1	0
1	4	0	0	1	0	1	1	1	1	0	1	1	1	2	5	3		0		5.8	0	1	1	1
1	4	0	0	0	1	1	0	0	0	1	0	0	1	1	4	3		0		5.4	0	1	0	0
1	4	1	1	0	0	1	1	1	1	0	2	1	1	2	2	1		0		5	1	0	0	1
1	4	0	0	0	0	1	1	0	0	1	1	0	1	1	3	2		0		5.6	0	0	1	0
1	4	1	1	1	1	0	1	0	1	0	0	1	0	1	4	3		1		5	0	1	0	0
1	4	1	2	1	0	0	1	1	1	1	2	1	0		5	3		1		5.1	1	1	0	1
1	4	0	0	0	0	0	0	0	0	0	0	0	0	1	3	2		0		5.6	0	0	0	0
1	4	0	0	0	0	0	0	0	0	0	0	0	0	1	2	1		1		5.4	0	0	0	0
1	4	1	1	0	0	0	1	1	0	0	2	1	1		2	1		0		5.4	1	0	0	1
1	4	1	1	0	1	1	0	0	0	1	0	1	1	1	4	3		1		5.1	0	1	0	0
1	4	1	1	0	0	0	0	0	0	1	0	0	0	1	4	3		0		5.2	0	1	0	0
1	4	1	1	0	0	0	1	1	0	0	1	0	0	2	2	1		1		5.4	0	0	1	1
1	4	1	1	1	0	0	1	0	0	0	1	1	0	1	5	3		1		5.3	0	1	1	0
1	4	1	1	0	0	0	1	0	0	1	0	1	1	1	4	3		0		5.8	0	1	0	0
2	4	0	0	0	0	0	0	0	0	0	0	0	0	1	2	1		0		5.2	0	0	0	0
1	4	1	1	0	0	1	0	1	0	1	2	0	1		3	2		0		5.8	1	0	0	1
1	4	0	0	0	0	1	0	0	0	1	0	0	1	1	2	1		1		5.2	0	0	0	0
1	4	0	0	0	0	0	0	1	0	2	2	1	0	2	4	3		0	1	5.3	1	1	0	1
1	4	0	0	0	0	0	1	1	0	1	1	0	0	2	4	3		0		5.1	0	1	1	1
1	4	0	0	0	0	0	1	0	0	0	0	0	1	1	2	1		0		5.6	0	0	0	0
1	4	0	0	0	0	0	1	0	0	0	0	0	0	1	3	2		0		5.2	0	0	0	0
1	4	0	0	0	1	1	0	0	0	1	0	0	1	1	4	3		0		5.4	0	1	0	0
2	4	0	0	0	0	0	1	0	0	1	0	0	0	1	2	1		0		5.4	0	0	0	0
1	4	1	1	1	1	1	0	0	1	1	0	1	1	1	4	3		1		5.5	0	1	0	0
1	4	1	1	0	0	0	0	1	0	1	2	0	0		2	1		0		5.4	1	0	0	1
1	4	1	2	1	1	1	0	1	1	1	2	0	1		4	3		0		5.7	1	1	0	1
1	4	0	0	0	0	0	1	0	0	1	0	0	0	1	2	1		0		5.2	0	0	0	0
2	4	1	2	1	0	0	1	1	1	1	2	0	1	2	4	3		1		5.8	1	1	0	1
1	4	0	0	1	0	0	1	0	0	2	0	1	0	1	3	2		0	1	5.7	0	0	0	0
1	4	1	2	1	0	0	1	0	0	2	0	1	1	1	4	3	1	0	1	5.6	0	1	0	0
1	4	0	0	0	0	1	1	0	0	0	1	0	1	1	2	1		1		5.7	0	0	1	0
1	4	1	2	1	0	1	0	1	1	2	2	0	1		5	3	1	1	1	5.8	1	1	0	1
1	4	0	0	0	0	0	1	0	0	2	0	1	0	1	3	2		1	1	5	0	0	0	0
1	4	0	0	0	0	0	0	0	0	0	0	0	0	1	3	2		0		5.4	0	0	0	0
1	4	1	1	1	0	1	1	0	1	1	2	1	1	1	4	3		0		5.5	1	1	0	0
1	4	0	0	1	0	1	0	0	0	0	0	0	0	1	4	3		0		5.4	0	1	0	0
2	4	0	0	0	0	0	0	0	0	1	0	0	0	1	2	1		0		5	0	0	0	0
1	4	0	0	1	0	1	1	0	1	1	1	1	1	1	4	3		0		5.2	0	1	1	0
1	4	0	0	0	0	0	0	0	0	0	1	0	1	1	3	2		0		5.1	0	0	1	0
1	4	0	0	0	0	0	0	1	0	2	1	0	0	2	2	1		1	1	5.8	0	0	1	1
2	4	0	0	0	0	0	0	1	0	0	1	0	1	2	2	1		1		5.8	0	0	1	1
1	4	0	0	0	0	1	0	1	0	1	1	0	0	2	2	1		0		5.6	0	0	1	1
1	4	1	2	1	0	1	1	1	1	1	1	1	0	2	4	3		0		5.8	0	1	1	1
1	4	0	0	1	1	1	0	1	1	0	1	1	1	2	5	3		0		5.8	0	1	1	1
1	4	0	0	0	0	0	0	1	0	2	1	0	0	2	3	2		1	1	5	0	0	1	1
1	4	0	0	0	0	0	0	0	0	1	0	1	1	1	4	3		1		5.6	0	1	0	0
1	4	0	0	1	1	1	1	0	1	1	1	0	0	1	4	3		0		5.8	0	1	1	0
1	4	1	1	0	0	0	0	0	0	1	0	0	0	1	2	1		1		5	0	0	0	0
1	4	1	1	1	0	1	1	1	1	2	1	0	1	2	4	3	1	1	1	5.6	0	1	1	1
1	4	1	1	1	0	1	1	1	1	0	2	1	1		4	3		0		5.4	1	1	0	1
1	4	0	0	0	0	0	0	0	0	2	0	0	0	1	3	2		0	1	5	0	0	0	0
1	4	1	1	0	0	0	1	0	0	1	1	0	0	1	4	3		0		5.4	0	1	1	0
1	4	0	0	0	0	0	1	0	0	1	1	0	1	1	3	2		0		5.6	0	0	1	0
1	4	1	2	1	1	1	1	1	1	2	2	0	1	2	4	3	1	1	1	5.8	1	1	0	1
1	4	0	0	0	0	0	0	1	0	1	1	0	1	2	4	3		1		5.9	0	1	1	1
1	4	0	0	0	0	0	0	0	0	0	1	0	0	1	2	1		0		5.2	0	0	1	0
1	4	1	2	1	1	1	1	1	1	3	2	0	1	2	5	3	2	1	2	5	1	1	0	1
2	4	0	0	0	0	0	0	0	0	1	1	0	1	1	2	1		0		5.9	0	0	1	0
1	4	1	3	1	1	0	1	1	1	1	1	1	0	2	5	3		1		5.2	0	1	1	1
1	4	1	1	0	0	0	1	0	0	1	0	1	0	1	3	2		0		5.9	0	0	0	0
1	4	0	0	0	0	1	1	0	0	1	0	0	1	1	3	2		1		5	0	0	0	0
1	4	1	1	0	0	1	0	1	0	1	1	0	1	2	3	2		0		5.8	0	0	1	1
2	4	0	0	0	0	0	0	0	0	1	0	1	1	1	2	1		0		5.2	0	0	0	0
1	4	1	1	1	0	1	1	1	1	1	1	1	0	2	4	3		0		5.4	0	1	1	1
1	4	0	0	0	0	0	0	0	0	0	0	0	0	1	2	1		0		5.1	0	0	0	0
1	4	1	1	1	1	1	1	0	1	0	0	0	1	1	4	3		0		5.4	0	1	0	0
1	4	1	2	1	0	0	0	1	0	1	1	1	1	2	4	3		1		5.3	0	1	1	1
1	4	1	2	0	1	1	1	1	1	0	1	1	1	2	4	3		0		5	0	1	1	1
1	4	0	0	0	0	0	0	0	0	0	0	0	1	1	3	2		0		5.2	0	0	0	0
1	4	1	2	0	1	1	0	0	0	0	0	0	0	1	4	3		0		5	0	1	0	0
1	4	0	0	0	0	0	0	0	0	0	1	0	0	1	3	2		1		5.4	0	0	1	0
1	4	0	0	0	0	0	0	0	0	1	2	1	1	1	2	1		1		5.1	1	0	0	0
1	4	0	0	0	0	0	0	1	0	1	2	0	0		2	1		0		5.6	1	0	0	1
1	4	0	0	0	0	0	0	1	0	1	1	0	0	2	2	1		0		5.6	0	0	1	1
1	4	0	0	0	0	1	0	1	0	1	1	0	0	2	3	2		0		5.4	0	0	1	1
1	4	0	0	0	0	0	0	1	0	0	1	0	0	2	2	1		0		5.4	0	0	1	1
1	4	0	0	0	0	0	1	1	0	1	1	0	0	2	4	3		1		5.3	0	1	1	1
1	4	0	0	0	0	0	0	0	0	1	0	0	0	1	2	1		0		5.2	0	0	0	0
2	4	0	0	0	1	1	1	1	1	1	1	0	0	2	2	1		0		5.6	0	0	1	1
1	4	1	1	0	0	0	1	1	0	1	2	1	0		3	2		1		5.8	1	0	0	1
1	4	1	1	1	0	1	1	0	1	1	1	0	1	1	4	3		1		5.6	0	1	1	0
1	4	0	0	0	0	0	1	0	0	0	0	1	0	1	2	1		0		5.8	0	0	0	0
1	4	1	1	0	1	1	0	1	1	1	1	0	0	2	2	1		1		5.8	0	0	1	1
2	4	0	0	0	0	0	0	0	0	0	1	0	0	1	3	2		0		5.8	0	0	1	0
1	4	1	2	1	0	1	0	1	1	3	1	0	1	2	5	3	2	1	2	5.4	0	1	1	1
1	4	1	1	1	1	1	1	0	1	1	0	1	1	1	4	3		1		5.2	0	1	0	0
1	4	1	1	0	0	1	1	1	1	1	1	1	1	2	3	2		1		5.5	0	0	1	1
1	4	1	1	1	0	1	0	1	1	2	2	0	1	2	4	3	1	1	1	5.6	1	1	0	1
1	4	1	2	1	0	1	1	1	1	1	1	0	1	2	4	3		0		5.2	0	1	1	1
2	4	1	1	1	0	0	1	1	1	1	1	1	0	2	4	3		1		5.9	0	1	1	1
1	4	0	0	1	0	0	1	0	0	0	0	1	1	1	4	3		0		5.1	0	1	0	0
1	4	1	1	1	0	0	0	0	0	2	0	0	0	1	4	3	1	1	1	5	0	1	0	0
2	4	0	0	1	0	0	0	0	0	0	0	0	0	1	3	2		0		5	0	0	0	0
1	4	0	0	0	0	1	0	0	0	0	1	0	1	1	3	2		1		5	0	0	1	0
1	4	0	0	1	0	0	1	0	0	0	0	0	0	1	4	3		0		5	0	1	0	0
1	4	0	0	0	0	0	0	0	0	0	0	0	1	1	2	1		1		5.8	0	0	0	0
1	4	0	0	0	0	1	0	1	0	0	1	0	0	2	2	1		0		5	0	0	1	1
1	4	0	0	0	1	0	1	1	1	1	2	1	0	2	4	3		0		5.8	1	1	0	1
1	4	0	0	1	0	1	1	1	1	2	1	1	0	2	4	3		1	1	5.8	0	1	1	1
1	4	0	0	0	0	0	0	0	0	1	0	0	1	1	2	1		0		5.9	0	0	0	0
1	4	0	0	1	0	0	0	0	0	0	1	1	1	1	4	3		1		5.2	0	1	1	0
1	4	1	1	1	0	1	0	0	0	0	1	0	1	1	4	3		1		5.4	0	1	1	0
1	4	0	0	0	0	0	1	1	0	1	1	0	0	2	3	2		0		5.5	0	0	1	1
1	4	0	0	0	0	0	0	1	0	0	1	0	1	2	3	2		0		5	0	0	1	1
2	4	0	0	1	0	0	0	1	0	0	1	0	1	2	4	3		0		5.8	0	1	1	1
1	4	0	0	0	0	0	1	0	0	1	0	0	0	1	3	2		0		5.4	0	0	0	0
1	4	0	0	0	0	0	0	0	0	0	1	0	1	1	3	2		0		5.8	0	0	1	0
2	4	1	2	0	0	1	0	0	0	0	1	0	1	1	4	3		0		5.6	0	1	1	0
1	4	1	2	1	0	1	1	1	1	1	1	0	1	2	4	3		0		5.2	0	1	1	1
1	4	1	1	0	0	0	1	1	0	1	2	1	0		4	3		0		5.9	1	1	0	1
2	4	1	1	0	0	1	1	0	0	1	0	1	0	1	4	3		0		5.8	0	1	0	0
2	4	1	1	0	0	0	0	0	0	1	1	0	1	1	3	2		0		5.6	0	0	1	0
2	4	1	1	0	0	1	0	0	0	1	0	0	1	1	2	1		0		5.8	0	0	0	0
2	4	0	0	0	0	0	1	0	0	0	0	0	0	1	2	1		0		5.4	0	0	0	0
2	4	0	0	0	0	0	0	0	0	0	0	0	0	1	3	2		0		5.4	0	0	0	0
2	4	1	1	0	0	0	0	1	0	1	1	0	1	2	2	1		0		5.6	0	0	1	1
2	4	0	0	0	1	1	0	0	0	1	1	0	1	1	2	1		1		5.6	0	0	1	0
1	4	1	1	1	0	1	0	0	0	1	1	0	0	1	4	3		0		5.6	0	1	1	0
2	4	0	0	0	1	0	1	1	1	0	1	0	0	2	2	1		0		5	0	0	1	1
1	4	1	2	0	1	1	1	1	1	1	2	1	1		4	3		0		5.6	1	1	0	1
1	4	1	2	1	0	1	1	1	1	2	2	1	1		5	3	1	1	1	5.7	1	1	0	1
1	4	0	0	1	0	0	0	1	0	1	1	1	0	2	4	3		1		5.6	0	1	1	1
1	4	1	1	0	0	0	0	1	0	1	1	0	1	2	2	1		1		5.4	0	0	1	1
1	4	1	1	1	0	0	1	1	1	1	1	1	0	2	4	3		0		5.9	0	1	1	1
1	4	1	2	1	0	0	1	0	0	1	2	1	0	1	4	3		1		5.7	1	1	0	0
1	4	1	2	1	0	0	0	0	0	1	1	1	1	1	4	3		1		5.2	0	1	1	0
1	4	1	2	1	0	0	1	1	1	1	2	1	0		5	3		0		5.3	1	1	0	1
1	4	1	2	0	1	0	0	0	0	0	0	0	0	1	3	2		0		5.3	0	0	0	0
1	4	1	3	1	1	1	0	1	1	1	2	1	1		4	3		0		5.9	1	1	0	1
1	4	1	1	0	0	0	0	0	0	1	0	0	0	1	3	2		0		5.3	0	0	0	0
1	4	1	2	1	0	0	1	1	1	0	2	1	0	2	4	3		1		5.3	1	1	0	1
1	4	0	0	0	0	0	1	0	0	0	0	1	1	1	3	2		0		5.5	0	0	0	0
1	4	0	0	0	0	0	0	1	0	1	1	0	0	2	4	3		0		5	0	1	1	1
1	4	1	1	0	1	1	1	0	1	1	1	0	1	1	3	2		0		5.9	0	0	1	0
1	4	1	2	1	0	1	1	0	1	1	0	0	1	1	5	3		0		5.2	0	1	0	0
1	4	0	0	0	0	0	1	0	0	0	0	1	1	1	2	1		0		5.2	0	0	0	0
1	4	0	0	0	0	0	0	0	0	1	1	0	1	1	3	2		0		5	0	0	1	0
2	4	0	0	0	0	0	1	0	0	1	0	1	0	1	2	1		0		5.2	0	0	0	0
1	4	0	0	0	0	0	0	0	0	1	0	0	0	1	3	2		0		5.4	0	0	0	0
1	4	0	0	0	0	0	1	0	0	1	0	1	1	1	4	3		0		5.1	0	1	0	0
1	4	1	1	0	0	1	0	0	0	0	0	0	1	1	2	1		0		5	0	0	0	0
1	4	1	1	1	1	1	1	0	1	1	0	0	1	1	3	2		0		5	0	0	0	0
1	4	1	2	1	0	0	0	0	0	1	0	0	0	1	4	3		0		5.7	0	1	0	0
1	4	0	0	0	0	0	1	0	0	1	0	1	0	1	3	2		0		5.5	0	0	0	0
1	4	1	1	1	0	1	0	1	1	1	1	0	1	2	5	3		0		5	0	1	1	1
1	4	1	2	1	0	0	1	0	0	1	0	0	0	1	4	3		0		5.3	0	1	0	0
1	4	1	1	0	0	0	0	0	0	1	0	0	1	1	2	1		0		5	0	0	0	0
1	4	1	1	0	1	1	0	0	0	1	0	0	1	1	4	3		1		5.2	0	1	0	0
1	4	1	1	0	0	0	0	0	0	1	0	0	0	1	2	1		0		5.8	0	0	0	0
1	4	0	0	0	0	0	0	0	0	1	0	0	0	1	3	2		0		5.9	0	0	0	0
1	4	0	0	0	0	0	0	0	0	1	2	0	0	1	2	1		0		5.4	1	0	0	0
1	4	0	0	0	0	0	0	1	0	1	1	0	0	2	3	2		0		5.2	0	0	1	1
2	4	1	2	1	1	0	1	1	1	1	1	1	1	2	4	3		1		5.3	0	1	1	1
1	4	0	0	0	0	1	0	0	0	1	1	0	0	1	3	2		1		5.2	0	0	1	0
1	4	1	1	0	0	0	1	0	0	1	0	1	0	1	2	1		0		5.6	0	0	0	0
1	4	0	0	0	0	1	1	0	0	1	0	0	1	1	4	3		0		5.2	0	1	0	0
1	4	1	1	0	0	0	0	0	0	1	0	0	0	1	3	2		0		5.1	0	0	0	0
1	4	1	1	0	0	0	0	0	0	1	0	0	0	1	4	3		0		5.4	0	1	0	0
1	4	0	0	0	0	0	1	1	0	1	1	1	0	2	3	2		0		5.1	0	0	1	1
1	4	0	0	0	0	0	0	0	0	0	1	0	1	1	4	3		0		5.5	0	1	1	0
1	4	1	1	0	0	1	0	0	0	1	0	0	1	1	4	3		0		5	0	1	0	0
2	4	1	1	0	1	0	0	1	0	1	1	0	1	2	3	2		0		5	0	0	1	1
1	4	1	1	0	0	0	0	0	0	1	0	0	0	1	4	3		0		5	0	1	0	0
1	4	0	0	0	0	0	0	1	0	1	1	0	0	2	4	3		0		5.4	0	1	1	1
1	4	0	0	0	0	0	0	0	0	0	0	0	0	1	2	1		0		5.7	0	0	0	0
1	4	1	1	0	0	0	0	0	0	1	1	1	1	1	4	3		0		5.5	0	1	1	0
1	4	1	1	0	0	1	1	1	1	1	2	1	1	2	3	2		0		5.2	1	0	0	1
1	4	1	1	1	0	1	1	1	1	1	1	1	1	2	4	3		1		5.1	0	1	1	1
1	4	1	1	0	1	0	0	0	0	1	1	0	0	1	2	1		0		5.7	0	0	1	0
1	4	1	1	0	1	1	0	0	0	1	0	0	1	1	2	1		0		5.3	0	0	0	0
1	4	1	2	0	0	0	0	0	0	1	0	0	0	1	4	3		1		5	0	1	0	0
2	4	0	0	0	0	0	0	0	0	1	0	0	0	1	2	1		0		5	0	0	0	0
1	4	0	0	0	0	1	0	1	0	1	1	0	0	2	2	1		0		5.2	0	0	1	1
1	4	0	0	1	0	0	0	1	0	3	1	0	0	2	4	3		1	2	5.2	0	1	1	1
1	4	0	0	0	1	0	0	0	0	1	0	0	0	1	2	1		0		5.4	0	0	0	0
1	4	0	0	0	0	1	0	1	0	1	1	0	0	2	2	1		0		5.8	0	0	1	1
2	4	0	0	0	0	0	0	0	0	1	0	0	0	1	2	1		0		5.6	0	0	0	0
1	4	1	2	0	1	0	1	1	1	1	2	1	0	2	3	2		0		5	1	0	0	1
1	4	1	1	0	0	0	0	0	0	1	1	0	0	1	2	1		1		5.6	0	0	1	0
1	4	1	1	0	0	0	1	0	0	1	0	0	0	1	4	3		0		5.6	0	1	0	0
1	4	1	1	0	0	0	0	1	0	1	1	0	1	2	3	2		0		5.2	0	0	1	1
1	4	1	1	0	1	1	1	1	1	1	1	0	1	2	2	1		0		5.1	0	0	1	1
1	4	0	0	0	0	1	0	1	0	1	1	0	0	2	2	1		0		5.2	0	0	1	1
1	4	1	1	0	0	0	0	0	0	1	1	0	1	1	3	2		0		5	0	0	1	0
1	4	1	2	1	0	1	1	1	1	1	1	0	1	2	4	3		1		5.9	0	1	1	1
1	4	1	1	0	0	1	1	1	1	1	1	0	0	2	2	1		0		5.7	0	0	1	1
1	4	0	0	0	0	1	1	0	0	0	0	0	0	1	2	1		0		5.7	0	0	0	0
1	4	0	0	0	0	0	0	0	0	1	0	0	0	1	2	1		0		5.9	0	0	0	0
1	4	0	0	0	0	0	1	0	0	1	0	0	0	1	3	2		0		5.5	0	0	0	0
1	4	0	0	0	0	0	0	1	0	1	1	0	0	2	2	1		1		5.6	0	0	1	1
1	4	1	1	0	0	1	0	1	0	1	1	0	1	2	3	2		0		5.5	0	0	1	1
1	4	0	0	0	0	0	0	0	0	1	0	0	0	1	3	2		0		5.5	0	0	0	0
2	4	0	0	0	0	0	0	1	0	1	1	1	1	2	3	2		0		5.8	0	0	1	1
1	4	1	1	0	0	0	0	0	0	1	0	0	1	1	2	1		0		5.7	0	0	0	0
1	4	1	1	1	0	1	1	1	1	1	2	1	1		4	3		0		5.5	1	1	0	1
1	4	1	2	1	0	0	1	1	1	1	1	1	0	2	4	3		1		5.8	0	1	1	1
1	4	0	0	0	0	0	1	0	0	0	1	1	1	1	3	2		0		5.4	0	0	1	0
1	4	1	1	0	0	0	0	1	0	0	1	0	0	2	3	2		1		5.3	0	0	1	1
1	4	1	1	1	0	0	1	1	1	2	2	1	0		4	3	1	1	1	5	1	1	0	1
1	4	0	0	0	0	0	1	0	0	1	0	1	0	1	3	2		0		5.9	0	0	0	0
1	4	1	1	1	0	1	1	1	1	1	2	1	1		3	2		0		5.7	1	0	0	1
2	4	1	1	0	0	0	1	0	0	0	0	0	1	1	2	1		1		5	0	0	0	0
1	4	0	0	0	0	0	1	1	0	1	1	0	0	2	2	1		0		5.4	0	0	1	1
1	4	0	0	0	0	1	0	0	0	0	0	0	0	1	2	1		0		5.4	0	0	0	0
1	4	0	0	0	0	0	0	0	0	0	0	0	0	1	2	1		0		5.9	0	0	0	0
1	4	1	1	0	0	0	0	0	0	1	0	0	0	1	3	2		0		5.3	0	0	0	0
1	4	0	0	0	0	0	0	0	0	0	0	0	0	1	2	1		0		5.7	0	0	0	0
1	4	0	0	0	0	1	0	0	0	0	0	0	1	1	2	1		1		5.2	0	0	0	0
1	4	1	1	0	0	0	0	0	0	0	1	0	0	1	3	2		1		5.6	0	0	1	0
1	4	0	0	1	0	1	1	0	1	0	0	0	1	1	4	3		0		5.1	0	1	0	0
1	4	1	1	1	0	1	1	0	1	0	1	0	1	1	3	2		0		5	0	0	1	0
1	4	1	1	0	0	0	1	1	0	0	1	0	0	2	2	1		1		5.7	0	0	1	1
1	4	0	0	0	1	0	1	0	0	0	1	0	0	1	2	1		0		5.3	0	0	1	0
1	4	1	1	1	0	0	1	1	1	1	2	0	0		4	3		1		5.1	1	1	0	1
1	4	1	2	1	0	1	1	1	1	1	2	1	0	2	4	3		0		5	1	1	0	1
1	4	1	1	1	0	1	0	1	1	1	1	0	1	2	5	3		1		5.3	0	1	1	1
1	4	0	0	0	0	0	1	1	0	1	1	0	1	2	3	2		0		5.4	0	0	1	1
1	4	1	1	0	0	0	1	0	0	1	0	0	0	1	3	2		0		5.4	0	0	0	0
1	4	0	0	0			0	0		1	0	0	0	1	2	1		1		5.8	0	0	0	0
1	4	1	2	1	1	0	0	0	0	1	1	1	0	1	4	3		0		5	0	1	1	0
1	4	1	1	0	0	0	0	1	0	1	1	0	1	2	4	3		1		5.8	0	1	1	1
1	4	0	0	0	0	0	0	0	0	2	0	0	0	1	2	1		0	1	5.3	0	0	0	0
1	4	1	1	0	0	1	0	1	0	2	2	0	0		2	1	1	1	1	5.4	1	0	0	1
1	4	0	0	0	0	0	0	0	0	1	0	0	0	1	2	1		0		5.1	0	0	0	0
1	4	0	0	0	0	0	0	0	0	1	0	0	0	1	4	3		0		5.7	0	1	0	0
1	4	1	1	0	0	0	0	1	0	1	1	0	1	2	3	2		1		5.6	0	0	1	1
1	4	0	0	0	0	0	0	1	0	1	1	0	0	2	2	1		0		5.2	0	0	1	1
1	4	1	1	0	1	1	0	1	1	1	2	1	0		2	1		0		5.4	1	0	0	1
1	4	0	0	0	0	0	0	0	0	2	0	0	1	1	4	3		0	1	5	0	1	0	0
1	4	1	1	0	0	0	0	1	0	2	2	1	0		4	3	1	1	1	5.6	1	1	0	1
1	4	1	2	1	0	1	0	1	1	1	2	0	1		4	3		1		5.3	1	1	0	1
1	4	0	0	0	0	0	0	0	0	3	0	0	0	1	2	1		0	2	5.6	0	0	0	0
1	4	1	1	1	0	1	0	1	1	1	1	1	1	2	4	3		0		5.6	0	1	1	1
1	4	0	0	0	0	0	0	0	0	1	0	0	0	1	3	2		0		5.9	0	0	0	0
1	4	1	1	0	0	1	0	0	0	1	0	1	1	1	3	2		0		5.9	0	0	0	0
1	4	1	1	0	1	1	0	0	0	1	0	1	1	1	3	2		0		5.2	0	0	0	0
1	4	0	0	1	0	0	0	0	0	2	0	0	1	1	4	3		1	1	5.8	0	1	0	0
1	4	0	0	0	0	0	0	0	0	1	0	0	0	1	2	1		0		5.3	0	0	0	0
1	4	0	0	0	0	0	0	0	0	1	1	0	1	1	2	1		0		5	0	0	1	0
1	4	0	0	0	0	0	0	0	0	1	0	0	1	1	4	3		0		5	0	1	0	0
1	4	0	0	0	0	1	0	1	0	2	2	0	1		3	2		0	1	5.6	1	0	0	1
1	4	1	1	0	0	1	0	0	0	1	0	1	1	1	4	3		1		5.9	0	1	0	0
1	4	0	0	0	0	0	0	0	0	1	1	0	1	1	2	1		1		5.8	0	0	1	0
1	4	1	1	0	0	0	0	0	0	1	1	0	0	1	2	1		0		5.7	0	0	1	0
1	4	1	1	0	1	1	0	0	0	2	0	0	1	1	3	2	1	1	1	5.4	0	0	0	0
1	4	1	1	0	0	0	0	1	0	2	2	0	0		4	3	1	1	1	5.1	1	1	0	1
1	4	0	0	0	0	0	0	0	0	1	0	0	0	1	2	1		0		5.4	0	0	0	0
1	4	0	0	0	0	0	0	0	0	1	0	0	1	1	3	2		0		5.4	0	0	0	0
1	4	0	0	1	0	1	1	1	1	2	1	1	1	2	5	3		0	1	5.6	0	1	1	1
1	4	0	0	0	0	0	0	0	0	1	0	0	0	1	3	2		0		5.4	0	0	0	0
1	4	0	0	0	0	0	0	0	0	1	1	0	0	1	2	1		0		5.2	0	0	1	0
1	4	1	1	0	1	0	0	0	0	1	1	0	1	1	4	3		0		5	0	1	1	0
1	4	0	0	0	0	1	0	0	0	1	0	1	1	1	4	3		1		5.8	0	1	0	0
1	4	1	2	1	0	0	0	1	0	1	2	0	0		5	3		1		5.1	1	1	0	1
1	4	1	1	0	0	1	0	1	0	1	1	0	1	2	2	1		0		5.2	0	0	1	1
1	4	1	1	0	0	0	0	0	0	1	0	0	1	1	3	2		0		5.4	0	0	0	0
1	4	1	1	0	0	1	0	0	0	0	0	0	1	1	4	3		1		5.1	0	1	0	0
1	4	1	1	0	0	0	0	1	0	1	2	0	0	2	4	3		0		5.7	1	1	0	1
1	4	1	2	0	0	0	0	0	0	1	0	0	0	1	4	3		0		5.5	0	1	0	0
1	4	0	0	0	0	0	0	1	0	3	1	0	0	2	3	2		1	2	5.6	0	0	1	1
1	4	0	0	0	0	0	0	0	0	1	0	0	0	1	3	2		0		5.5	0	0	0	0
1	4	0	0	0	0	0	0	0	0	1	0	0	0	1	2	1		0		5.9	0	0	0	0
1	4	0	0	0	0	1	0	0	0	1	0	0	0	1	3	2		0		5.5	0	0	0	0
2	4	0	0	0	0	0	0	0	0	1	0	0	1	1	2	1		0		5.2	0	0	0	0
1	4	1	1	1	0	0	0	0	0	1	0	1	1	1	4	3		0		5.4	0	1	0	0
1	4	0	0	0	0	1	0	1	0	1	2	0	0		3	2		0		5.7	1	0	0	1
2	4	1	1	1	0	0	0	1	0	1	1	0	1	2	4	3		0		5.4	0	1	1	1
1	4	1	1	1	0	0	0	0	0	1	0	0	0	1	4	3		0		5.9	0	1	0	0
1	4	1	1	0	0	0	0	0	0	0	0	0	0	1	3	2		0		5.9	0	0	0	0
1	4	0	0	1	0	0	0	0	0	1	0	1	0	1	3	2		0		5.2	0	0	0	0
1	4	0	0	0	0	0	0	0	0	1	0	1	0	1	3	2		0		5.3	0	0	0	0
1	4	0	0	0	0	0	0	0	0	1	0	1	0	1	3	2		0		5.2	0	0	0	0
1	4	0	0	1	0	0	0	1	0	1	1	0	0	2	4	3		0		5.5	0	1	1	1
1	4	0	0	0	0	0	0	1	0	1	1	0	0	2	2	1		0		5.3	0	0	1	1
1	4	0	0	0	0	0	0	0	0	2	0	0	0	1	2	1		0	1	5.2	0	0	0	0
1	4	0	0	1	0	0	0	0	0	1	1	0	0	1	4	3		0		5.8	0	1	1	0
2	4	0	0	0	0	0	0	0	0	1	1	0	0	1	2	1		0		5.8	0	0	1	0
1	4	1	1	1	0	0	0	0	0	1	0	0	0	1	4	3		1		5.9	0	1	0	0
1	4	1	1	1	0	0	0	1	0	2	1	0	1	2	4	3	1	1	1	5.8	0	1	1	1
1	4	1	2	1	0	1	0	1	1	2	1	0	1	2	4	3	1	0	1	5.2	0	1	1	1
1	4	0	0	0	0	0	0	0	0	1	0	0	1	1	3	2		0		5.2	0	0	0	0
1	4	1	2	0	0	0	0	0	0	1	0	1	0	1	4	3		0		5.6	0	1	0	0
1	4	1	2	0	0	1	0	1	0	2	2	0	1		2	1	1	1	1	5	1	0	0	1
1	4	0	0	1	0	0	0	1	0	1	1	0	0	2	4	3		0		5.9	0	1	1	1
1	4	0	0	0	0	0	0	0	0	1	1	0	0	1	3	2		0		5.3	0	0	1	0
1	4	0	0	1	0	0	0	0	0	1	0	0	0	1	4	3		0		5.8	0	1	0	0
1	4	0	0	1	0	0	0	0	0	1	0	1	0	1	4	3		0		5.4	0	1	0	0
1	4	1	2	1	1	1	0	0	1	1	0	0	1	1	4	3		1		5	0	1	0	0
2	4	1	1	0	0	1	0	1	0	1	2	0	1		4	3		0		5.5	1	1	0	1
1	4	1	2	1	0	0	0	1	0	1	1	1	0	2	5	3		1		5	0	1	1	1
1	4	0	0	0	0	1	0	0	0	1	0	0	0	1	3	2		0		5.6	0	0	0	0
1	4	1	1	0	0	1	0	1	0	1	2	0	1	2	2	1		1		5.3	1	0	0	1
1	4	0	0	0	0	0	0	1	0	1	1	0	0	2	4	3		0		5.7	0	1	1	1
2	4	1	1	1	0	0	0	0	0	1	1	1	0	1	5	3		0		5	0	1	1	0
1	4	1	1	0	1	1	0	1	1	1	1	1	1	2	4	3		0		5.2	0	1	1	1
1	4	1	1	1	0	1	0	1	1	2	2	0	1		3	2	1	0	1	5.2	1	0	0	1
1	4	1	1	0	0	1	0	0	0	1	0	0	0	1	3	2		0		5	0	0	0	0
1	4	1	1	1	0	1	0	1	1	1	1	1	1	2	5	3		1		5.2	0	1	1	1
1	4	1	2	1	0	1	0	0	0	1	0	1	1	1	4	3		0		5.1	0	1	0	0
1	4	0	0	0	0	1	0	1	0	1	1	0	1	2	1	1		0		5.4	0	0	1	1
2	4	0	0	0	0	0	0	0	0	1	0	0	0	1	1	1		0		5	0	0	0	0
1	4	1	1	0	1	0	0	0	0	1	0	1	0	1	4	3		0		5.6	0	1	0	0
1	4	1	2	1	1	1	0	1	1	1	2	1	1	2	4	3		0		5	1	1	0	1
1	4	0	0	0	1	0	0	0	0	1	0	0	1	1	2	1		0		5.8	0	0	0	0
2	4	0	0	0	0	0	0	0	0	1	0	0	0	1	3	2		0		5	0	0	0	0
1	4	0	0	0	0	1	0	1	0	1	1	0	1	2	4	3		0		5	0	1	1	1
1	4	0	0	1	0	0	0	1	0	1	1	0	0	2	3	2		0		5.2	0	0	1	1
1	4	1	1	0	0	1	0	1	0	1	2	0	1	2	2	1		0		5.8	1	0	0	1
1	4	1	1	0	0	0	0	1	0	1	2	0	0		3	2		1		5.3	1	0	0	1
1	4	0	0	0	0	0	0	0	0	1	0	0	0	1	4	3		0		5.6	0	1	0	0
1	4	0	0	0	0	0	0	0	0	1	0	0	0	1	2	1		0		5.2	0	0	0	0
1	4	1	1	1	0	0	0	0	0	1	0	0	0	1	4	3		0		5.2	0	1	0	0
1	4	1	1	0	1	1	0	0	0	1	0	0	1	1	3	2		0		5.1	0	0	0	0
1	4	1	1	1	0	1	0	1	1	1	1	0	1	2	4	3		1		5.2	0	1	1	1
1	4	1	1	0	0	1	0	1	0	0	1	0	1	2	3	2		1		5.7	0	0	1	1
2	4	1	2	0	0	0	0	0	0	0	0	0	0	1	3	2		0		5.8	0	0	0	0
2	4	0	0	0	1	1	0	1	1	1	1	0	1	2	2	1		0		5.1	0	0	1	1
2	4	1	1	1	0	0	0	0	0	1	1	0	0	1	3	2		0		5	0	0	1	0
2	4	0	0	0	1	0	0	1	0	1	1	0	0	2	4	3		0		5.2	0	1	1	1
1	4	0	0	1	0	1	0	1	1	1	1	1	1	2	4	3		1		5.5	0	1	1	1
1	4	0	0	0	0	0	0	0	0	1	0	0	0	1	3	2		0		5.8	0	0	0	0
1	4	1	2	1	1	0	0	1	1	1	1	1	0	2	5	3		0		5.1	0	1	1	1
1	4	0	0	1	0	1	0	0	0	1	0	0	1	1	4	3		0		5.3	0	1	0	0
1	4	0	0	1	0	0	0	0	0	1	0	0	0	1	4	3		0		5.5	0	1	0	0
1	4	0	0	0	0	0	0	0	0	1	0	0	0	1	3	2		0		5.5	0	0	0	0
1	4	1	1	1	1	1	1	0	1	1	0	1	1	1	5	3		0		5	0	1	0	0
1	4	1	1	0	0	0	0	1	0	1	1	1	0	2	4	3		0		5.7	0	1	1	1
1	4	1	1	0	0	0	1	1	0	1	2	0	0		4	3		0		5.2	1	1	0	1
1	4	1	2	1	0	0	0	1	0	1	1	0	0	2	5	3		1		5.4	0	1	1	1
1	4	0	0	0	1	0	0	1	0	1	1	0	0	2	2	1		0		5	0	0	1	1
1	4	1	2	1	0	1	0	1	1	1	1	0	1	2	4	3		0		5.2	0	1	1	1
1	4	0	0	0	0	0	0	0	0	1	0	0	1	1	3	2		0		5.6	0	0	0	0
1	4	0	0	0	0	0	0	0	0	1	0	0	0	1	4	3		0		5	0	1	0	0
1	4	1	1	1	0	1	0	0	0	1	0	0	1	1	4	3		0		5.2	0	1	0	0
1	4	0	0	0	0	0	0	0	0	1	0	0	1	1	3	2		0		5.3	0	0	0	0
1	4	0	0	0	0	0	0	0	0	1	0	0	1	1	4	3		1		5.2	0	1	0	0
1	4	0	0	0	1	0	0	0	0	1	0	0	0	1	2	1		0		5.4	0	0	0	0
1	4	1	1	0	0	0	0	1	0	1	2	0	1	2	4	3		0		5.2	1	1	0	1
1	4	0	0	0	0	1	0	0	0	1	0	0	1	1	3	2		0		5	0	0	0	0
1	4	1	3	1	1	0	0	1	1	1	2	0	0		4	3		1		5	1	1	0	1
1	4	0	0	0	0	1	0	1	0	1	1	1	1	2	4	3		0		5.5	0	1	1	1
1	4	0	0	0	0	1	0	1	0	1	1	0	1	2	3	2		1		5.5	0	0	1	1
1	4	0	0	0	0	1	0	0	0	1	0	0	1	1	4	3		0		5.4	0	1	0	0
1	4	0	0	0	0	1	0	0	0	1	0	0	0	1	4	3		0		5.4	0	1	0	0
1	4	1	2	1	0	0	0	0	0	1	0	1	0	1	4	3		0		5.2	0	1	0	0
2	4	0	0	0	0	0	0	0	0	0	1	0	0	1	2	1		0		5.2	0	0	1	0
1	4	0	0	0	0	0	0	0	0	1	0	1	0	1	3	2		0		5.2	0	0	0	0
1	4	1	1	0	0	1	0	1	0	1	1	0	0	2	4	3		0		5	0	1	1	1
1	4	0	0	1	0	0	0	0	0	1	0	0	0	1	4	3		0		5.3	0	1	0	0
1	4	0	0	1	0	0	0	0	0	1	1	0	0	1	3	2		0		5.8	0	0	1	0
1	4	0	0	0	0	0	0	0	0	1	0	0	0	1	2	1		0		5	0	0	0	0
1	4	0	0	0	0	0	0	0	0	1	0	0	0	1	2	1		0		5	0	0	0	0
1	4	1	1	0	0	0	0	0	0	1	0	0	0	1	4	3		0		5.4	0	1	0	0
1	4	1	2	0	0	0	0	0	0	1	0	0	1	1	4	3		1		5.2	0	1	0	0
1	4	1	1	0	1	0	1	0	0	1	0	0	0	1	3	2		1		5.2	0	0	0	0
1	4	1	1	0	0	0	0	1	0	1	2	0	0	2	3	2		0		5.1	1	0	0	1
1	4	0	0	0	0	0	1	1	0	1	1	0	0	2	2	1		0		5.2	0	0	1	1
1	4	1	1	0	0	1	1	1	1	2	1	1	0	2	4	3	1	1	1	5.8	0	1	1	1
1	4	0	0	0	0	1	0	1	0	1	1	0	1	2	2	1		0		5.2	0	0	1	1
1	4	0	0	0	0	0	1	1	0	1	1	0	0	2	2	1		0		5.4	0	0	1	1
1	4	0	0	0	0	0	1	0	0	1	0	1	0	1	3	2		0		5.6	0	0	0	0
1	4	0	0	0	0	0	0	0	0	1	0	0	1	1	3	2		0		5.7	0	0	0	0
1	4	1	1	0	0	1	0	1	0	1	1	0	1	2	3	2		1		5	0	0	1	1
1	4	1	1	1	0	0	0	0	0	2	0	0	1	1	4	3	1	0	1	5	0	1	0	0
1	4	1	1	1	0	0	0	1	0	0	1	0	0	2	4	3		0		5.8	0	1	1	1
1	4	0	0	0	0	0	0	0	0	1	0	0	0	1	2	1		0		5	0	0	0	0
1	4	1	1	0	0	1	0	0	0	1	1	1	1	1	4	3		1		5.2	0	1	1	0
1	4	1	1	1	0	1	0	0	0	1	0	1	1	1	3	2		0		5.2	0	0	0	0
2	4	0	0	0	0	0	0	0	0	1	0	0	1	1	2	1		1		5	0	0	0	0
1	4	1	1	1	1	1	0	0	1	1	0	0	1	1	4	3		0		5.8	0	1	0	0
1	4	0	0	0	1	1	0	0	0	1	0	0	1	1	2	1		0		5.8	0	0	0	0
1	4	0	0	0	0	1	0	1	0	1	1	0	0	2	2	1		0		5.4	0	0	1	1
1	4	0	0	0	0	0	0	0	0	1	0	0	0	1	3	2		0		5.3	0	0	0	0
1	4	1	1	1	0	1	0	1	1	1	2	0	0	2	4	3		0		5.4	1	1	0	1
1	4	0	0	0	0	1	0	0	0	0	0	1	0	1	2	1		0		5.2	0	0	0	0
1	4	1	1	1	0	0	0	1	0	2	2	1	1	2	4	3	1	1	1	5.4	1	1	0	1
1	4	1	1	1	0	0	0	1	0	1	1	0	1	2	4	3		1		5.3	0	1	1	1
2	4	0	0	0	0	0	0	0	0	1	1	0	0	1	2	1		0		5.4	0	0	1	0
1	4	0	0	0	0	0	0	0	0	1	0	1	0	1	2	1		0		5.2	0	0	0	0
1	4	0	0	0	0	0	0	0	0	1	0	0	0	1	2	1		0		5.4	0	0	0	0
2	4	1	3	1	0	1	0	0	0	1	0	0	1	1	5	3		0		5.4	0	1	0	0
1	4	0	0	0	1	1	0	0	0	1	0	0	1	1	3	2		0		5.6	0	0	0	0
1	4	1	1	0	0	0	0	0	0	1	0	0	0	1	3	2		0		5.8	0	0	0	0
1	4	0	0	0	0	0	0	0	0	1	0	0	0	1	2	1		0		5.4	0	0	0	0
1	4	1	1	1	0	1	0	0	0	1	1	0	1	1	4	3		0		5.5	0	1	1	0
1	4	0	0	0	0	0	0	1	0	1	1	1	0	2	3	2		0		5.5	0	0	1	1
1	4	1	2	1	1	0	0	1	1	1	2	0	0		5	3		1		5	1	1	0	1
1	4	0	0	1	0	0	0	0	0	1	0	0	0	1	4	3		0		5.9	0	1	0	0
1	4	0	0	0	0	0	0	0	0	1	0	1	0	1	3	2		0		5.6	0	0	0	0
1	4	0	0	0	0	1	0	0	0	1	0	0	0	1	4	3		0		5.2	0	1	0	0
1	4	0	0	0	0	0	0	0	0	1	0	0	0	1	2	1		0		5.6	0	0	0	0
2	4	1	1	0	1	0	0	0	0	0	1	0	0	1	3	2		0		5.4	0	0	1	0
1	4	1	1	0	1	0	0	0	0	1	0	0	0	1	3	2		0		5.6	0	0	0	0
1	4	0	0	0	0	0	0	0	0	1	0	0	0	1	2	1		0		5.7	0	0	0	0
1	4	1	1	1	0	1	0	1	1	1	1	0	1	2	3	2		0		5.9	0	0	1	1
1	4	1	1	0	0	0	0	0	0	1	1	0	0	1	3	2		0		5.6	0	0	1	0
1	4	0	0	1	0	1	0	1	1	1	1	0	1	2	4	3		1		5.4	0	1	1	1
1	4	0	0	0	0	0	0	0	0	1	0	0	1	1	3	2		0		5.5	0	0	0	0
1	4	1	1	1	1	1	0	1	1	2	1	0	1	2	4	3	1	0	1	5.1	0	1	1	1
1	4	1	1	0	0	0	0	1	0	1	1	0	0	2	3	2		0		5.3	0	0	1	1
1	4	0	0	0	0	0	0	1	0	1	2	0	0	2	2	1		0		5.4	1	0	0	1
1	4	1	1	0	0	1	0	1	0	1	1	0	1	2	4	3		0		5	0	1	1	1
1	4	1	1	0	0	1	0	1	0	0	1	0	0	2	4	3		0		5.1	0	1	1	1
1	4	1	1	0	0	0	0	0	0	1	1	0	0	1	4	3		1		5	0	1	1	0
1	4	0	0	0	0	0	0	0	0	1	0	0	0	1	2	1		0		5.5	0	0	0	0
1	4	0	0	0	0	0	1	1	0	3	2	1	0	2	3	2		1	2	5.8	1	0	0	1
1	4	0	0	0	1	0	0	0	0	1	1	0	0	1	2	1		0		5.2	0	0	1	0
1	4	1	1	0	1	1	0	1	1	3	2	0	1		2	1	2	1	2	5.9	1	0	0	1
1	4	1	1	0	0	1	0	0	0	1	0	1	1	1	3	2		1		5	0	0	0	0
1	4	0	0	0	0	0	0	0	0	3	0	1	0	1	2	1		1	2	5.8	0	0	0	0
1	4	1	1	1	0	0	0	0	0	1	0	1	1	1	5	3		1		5.2	0	1	0	0
1	4	1	1	0	0	0	0	0	0	1	0	0	0	1	2	1		0		5.8	0	0	0	0
1	4	1	1	0	1	0	0	1	0	1	2	0	0	2	4	3		0		5.2	1	1	0	1
1	4	1	1	0	1	0	0	0	0	1	1	0	0	1	3	2		0		5.7	0	0	1	0
1	4	1	1	0	0	0	0	1	0	1	1	0	0	2	3	2		0		5.8	0	0	1	1
1	4	0	0	1	0	1	1	1	1	1	1	1	1	2	4	3		0		5.8	0	1	1	1
1	4	1	2	1	1	1	0	0	1	1	1	1	1	1	4	3		0		5.9	0	1	1	0
2	4	1	1	0	0	0	0	1	0	1	1	0	1	2	4	3		1		5	0	1	1	1
1	4	0	0	1	0	0	0	1	0	1	1	0	0	2	3	2		0		5.5	0	0	1	1
1	4	1	1	1	0	0	0	0	0	1	1	1	0	1	4	3		0		5.2	0	1	1	0
1	4	1	1	0	0	0	0	1	0	1	1	0	1	2	3	2		0		5.4	0	0	1	1
1	4	0	0	0	0	1	0	1	0	1	1	0	1	2	2	1		0		5.5	0	0	1	1
1	4	0	0	0	0	0	0	0	0	1	1	0	0	1	2	1		1		5.6	0	0	1	0
2	4	1	1	0	1	1	0	0	0	1	0	0	1	1	2	1		0		5.6	0	0	0	0
2	4	0	0	0	0	0	0	0	0	1	0	0	0	1	3	2		0		5.3	0	0	0	0
1	4	0	0	0	0	0	0	0	0	1	0	0	0	1	2	1		0		5	0	0	0	0
1	4	1	1	1	0	0	0	1	0	2	2	0	0	2	4	3	1	1	1	5.9	1	1	0	1
1	4	1	1	1	1	1	0	0	1	1	1	0	1	1	4	3		1		5.8	0	1	1	0
1	4	1	1	0	0	1	1	1	1	2	1	0	1	2	3	2	1	0	1	5.6	0	0	1	1
1	4	1	1	0	1	1	0	1	1	2	1	0	1	2	4	3	1	0	1	5.6	0	1	1	1
1	4	1	2	0	0	0	0	1	0	2	2	1	0		3	2	1	0	1	5.4	1	0	0	1
1	4	0	0	0	0	0	0	0	0	1	0	0	0	1	2	1		0		5.2	0	0	0	0
1	4	0	0	0	0	0	0	0	0	2	0	0	0	1	2	1		1	1	5.5	0	0	0	0
1	4	0	0	0	0	0	0	0	0	1	0	0	0	1	3	2		0		5.4	0	0	0	0
1	4	1	1	0	0	0	0	1	0	3	2	1	0	2	3	2	2	1	2	5	1	0	0	1
1	4	1	1	0	0	0	0	0	0	1	0	0	0	1	3	2		0		5.9	0	0	0	0
1	4	0	0	0	0	0	0	0	0	1	0	0	0	1	2	1		1		5.9	0	0	0	0
1	4	1	1	1	0	1	0	1	1	2	1	0	1	2	4	3	1	0	1	5.4	0	1	1	1
1	4	0	0	0	0	0	0	0	0	1	2	0	0	1	4	3		0		5.1	1	1	0	0
1	4	0	0	1	0	0	0	0	0	1	0	0	0	1	3	2		0		5.6	0	0	0	0
1	4	0	0	0	0	0	1	1	0	2	1	1	0	2	2	1		0	1	5.8	0	0	1	1
2	4	0	0	0	0	0	1	0	0	1	0	0	1	1	2	1		0		5.2	0	0	0	0
1	4	1	2	1	0	1	0	1	1	2	1	0	1	2	4	3	1	0	1	5	0	1	1	1
1	4	0	0	0	0	0	0	0	0	1	0	0	0	1	2	1		0		5.2	0	0	0	0
1	4	0	0	0	0	1	0	1	0	1	2	0	1		2	1		0		5.3	1	0	0	1
2	4	0	0	0	0	0	0	0	0	1	1	0	0	1	2	1		0		5.4	0	0	1	0
1	4	0	0	1	0	1	0	0	0	1	0	0	0	1	4	3		0		5	0	1	0	0
1	4	0	0	0	0	0	0	1	0	1	1	1	1	2	3	2		0		5.2	0	0	1	1
1	4	1	1	0	0	1	0	1	0	1	1	0	1	2	4	3		0		5.1	0	1	1	1
1	4	0	0	0	0	1	0	1	0	2	1	0	1	2	4	3		0	1	5.6	0	1	1	1
1	4	0	0	1	0	1	0	0	0	1	1	0	1	1	4	3		0		5.6	0	1	1	0
1	4	1	1	0	0	1	0	0	0	1	1	0	1	1	3	2		0		5	0	0	1	0
1	4	1	2	1	1	1	0	0	1	1	0	0	1	1	4	3		0		5.2	0	1	0	0
1	4	0	0	1	0	0	0	1	0	1	1	1	0	2	4	3		0		5.2	0	1	1	1
1	4	1	1	1	1	1	0	0	1	1	0	0	0	1	4	3		0		5.2	0	1	0	0
1	4	0	0	0	0	0	0	0	0	1	0	0	1	1	2	1		0		5	0	0	0	0
2	4	0	0	0	0	0	0	0	0	1	0	0	0	1	2	1		0		5.2	0	0	0	0
1	4	1	2	0	0	0	0	0	0	1	0	0	0	1	3	2		1		5.2	0	0	0	0
1	4	1	1	0	0	0	0	0	0	1	0	0	0	1	2	1		0		5	0	0	0	0
1	4	0	0	0	0	0	0	1	0	1	2	0	1		2	1		0		5.2	1	0	0	1
2	4	0	0	0	0	0	0	1	0	1	1	0	0	2	2	1		1		5.2	0	0	1	1
1	4	0	0	0	0	1	0	0	0	1	0	1	1	1	4	3		0		5	0	1	0	0
1	4	0	0	1	0	1	1	0	1	1	0	0	0	1	4	3		0		5.2	0	1	0	0
1	4	1	1	1	0	1	0	1	1	0	1	0	1	2	5	3		0		5.7	0	1	1	1
1	4	0	0	1	0	0	0	0	0	1	0	0	0	1	4	3		0		5.2	0	1	0	0
1	4	0	0	0	0	0	0	1	0	1	1	0	0	2	3	2		0		5.7	0	0	1	1
1	4	0	0	0	1	0	0	0	0	1	0	0	0	1	3	2		0		5.8	0	0	0	0
1	4	1	2	0	0	0	0	1	0	1	1	0	1	2	3	2		1		5.2	0	0	1	1
1	4	0	0	0	0	0	0	0	0	1	1	0	0	1	3	2		0		5.3	0	0	1	0
2	4	1	1	1	1	1	0	1	1	1	2	0	1		4	3		0		5.3	1	1	0	1
2	4	0	0	0	0	0	0	0	0	1	1	0	0	1	2	1		0		5.2	0	0	1	0
1	4	0	0	0	0	1	0	0	0	1	0	0	1	1	4	3		0		5.1	0	1	0	0
1	4	1	1	0	1	1	0	0	0	1	0	1	0	1	3	2		0		5.5	0	0	0	0
1	4	1	1	0	0	1	0	0	0	1	0	0	1	1	3	2		1		5.2	0	0	0	0
1	4	1	2	0	0	0	0	1	0	1	1	0	0	2	2	1		0		5.4	0	0	1	1
1	4	1	1	0	0	1	0	0	0	1	1	0	1	1	3	2		0		5.1	0	0	1	0
1	4	0	0	0	0	0	0	0	0	1	0	0	0	1	4	3		0		5.6	0	1	0	0
1	4	0	0	0	1	1	0	0	0	1	1	0	1	1	4	3		0		5.8	0	1	1	0
1	4	1	1	0	1	0	0	0	0	1	0	0	0	1	3	2		0		5.2	0	0	0	0
1	4	1	1	0	0	1	0	1	0	1	1	0	1	2	3	2		0		5.7	0	0	1	1
1	4	1	1	0	0	0	0	1	0	2	1	0	1	2	4	3	1	0	1	5	0	1	1	1
1	4	0	0	0	0	0	0	0	0	1	0	0	0	1	2	1		0		5.9	0	0	0	0
1	4	0	0	0	0	0	0	0	0	1	0	0	1	1	3	2		0		5.9	0	0	0	0
1	4	0	0	1	0	0	0	1	0	2	1	0	0	2	4	3		0	1	5.2	0	1	1	1
1	4	0	0	0	0	0	0	1	0	1	1	0	1	2	2	1		0		5.8	0	0	1	1
1	4	1	2	0	0	1	0	0	0	2	1	1	1	1	4	3	1	1	1	5.3	0	1	1	0
2	4	1	1	0	0	0	0	0	0	2	0	0	1	1	2	1	1	0	1	5.1	0	0	0	0
1	4	0	0	0			1	0		3	0	0	0	1	1	1		1	2	5.1	0	0	0	0
1	4	0	0	0	0	1	0	0	0	1	1	0	1	1	4	3		1		5.9	0	1	1	0
1	4	1	1	1	1	1	1	0	1	1	1	1	1	1	4	3		0		5.3	0	1	1	0
1	4	1	1	0	0	1	0	0	0	1	0	0	1	1	3	2		1		5.2	0	0	0	0
1	4	0	0	0	0	0	0	0	0	0	1	0	0	1	2	1		0		5.1	0	0	1	0
2	4	0	0	0	0	0	0	0	0	1	1	0	0	1	2	1		0		5.3	0	0	1	0
1	4	1	2	1	0	1	0	1	1	1	1	0	0	2	4	3		0		5	0	1	1	1
1	4	1	2	0	0	1	1	0	0	1	1	0	1	1	4	3		1		5.1	0	1	1	0
1	4	1	1	1	0	0	1	1	1	1	1	0	0	2	4	3		1		5	0	1	1	1
1	4	0	0	0			1	0		1	0	1	0	1	4	3		0		5.8	0	1	0	0
1	4	1	2	1	0	1	1	0	1	2	0	1	1	1	4	3	1	1	1	5.2	0	1	0	0
1	4	1	2	1	0	1	0	1	1	3	2	1	1		5	3	2	1	2	5.8	1	1	0	1
1	4	1	1	1	0	1	0	0	0	0	0	0	0	1	4	3		1		5.5	0	1	0	0
2	4	0	0	0	1	1	0	0	0	1	0	0	1	1	3	2		0		5.1	0	0	0	0
1	4	0	0	0	0	1	1	1	1	0	1	1	0	2	4	3		0		5.4	0	1	1	1
1	4	1	1	1	1	1	0	1	1	3	2	0	1	2	5	3	2	1	2	5.6	1	1	0	1
1	4	0	0	0	0	0	0	0	0	1	1	0	0	1	2	1		0		5	0	0	1	0
1	4	0	0	0			1	0		1	0	0	0	1	2	1		0		5.8	0	0	0	0
2	4	0	0	1			0	1		0	2	0	0		5	3		0		5.4	1	1	0	1
2	4	0	0	0	0	0	0	0	0	0	0	0	0	1	3	2		0		5.2	0	0	0	0
2	4	0	0	0			1	1		1	2	1	0		4	3		0		5.8	1	1	0	1
1	4	0	0	0	0	1	1	0	0	0	1	1	1	1	3	2		1		5.8	0	0	1	0
1	4	0	0	1	0	0	0	1	0	1	1	0	1	2	4	3		0		5.8	0	1	1	1
1	4	1	1	0			1	1		1	2	0	0		4	3		0		5.8	1	1	0	1
1	4	0	0	0	0	0	0	0	0	1	1	0	0	1	2	1		0		5.6	0	0	1	0
1	4	0	0	0	1	1	0	1	1	1	1	1	1	2	4	3		0		5.6	0	1	1	1
2	4	0	0	0			0	0		0	0	0	0	1	2	1		0		5.8	0	0	0	0
1	4	0	0	1	0	0	1	1	1	3	2	1	0		4	3		1	2	5.9	1	1	0	1
1	4	1	1	1	0	0	0	1	0	3	1	1	0	2	3	2	2	1	2	5.6	0	0	1	1
1	4	0	0	0			0	1		1	1	0	0	2	2	1		0		5.8	0	0	1	1
1	4	0	0	1	0	0	0	0	0	1	0	0	0	1	3	2		0		5	0	0	0	0
1	4	0	0	0			0	0		1	0	0	0	1	2	1		1		5.4	0	0	0	0
1	4	0	0	0	0	1	0	1	0	1	1	0	1	2	3	2		1		5.2	0	0	1	1
1	4	0	0	0			0	1		0	1	0	0	2	2	1		0		5.5	0	0	1	1
1	4	1	1	0	0	0	0	1	0	1	1	0	0	2	2	1		0		5.7	0	0	1	1
1	4	0	0	1	0	1	1	1	1	1	1	1	1	2	4	3		1		5.1	0	1	1	1
1	4	1	1	1	0	0	0	0	0	1	1	0	0	1	4	3		1		5.8	0	1	1	0
1	4	1	1	1	0	1	0	1	1	1	1	0	1	2	4	3		0		5	0	1	1	1
1	4	0	0	0	0	1	0	1	0	0	2	0	0		2	1		0		5.4	1	0	0	1
2	4	0	0	0	0	0	0	0	0	1	0	0	0	1	2	1		0		5.6	0	0	0	0
1	4	1	1	1	1	1	0	0	1	1	0	0	1	1	4	3		1		5	0	1	0	0
2	4	1	1	1			0	1		0	1	1	0	2	4	3		0		5.8	0	1	1	1
1	4	0	0	0	0	0	0	1	0	1	1	0	0	2	3	2		0		5.2	0	0	1	1
2	4	0	0	1	1	0	0	0	0	1	1	0	0	1	3	2		0		5.6	0	0	1	0
1	4	1	1	1	1	1	0	1	1	1	2	1	1		4	3		1		5.9	1	1	0	1
1	4	1	1	1	0	0	0	1	0	1	2	0	0		5	3		1		5.7	1	1	0	1
1	4	0	0	1	0	1	0	1	1	1	1	0	1	2	4	3		0		5.2	0	1	1	1
1	4	1	1	1			1	1		1	2	1	0		4	3		1		5.8	1	1	0	1
2	4	1	1	1			0	0		0	0	1	0	1	5	3		0		5	0	1	0	0
1	4	0	0	0	0	1	0	1	0	1	1	0	0	2	2	1		0		5.4	0	0	1	1
2	4	0	0	0	1	0	0	1	0	1	1	0	1	2	2	1		0		5.2	0	0	1	1
2	4	0	0	1			0	0		1	0	0	0	1	4	3		1		5.7	0	1	0	0
2	4	0	0	0			0	1		1	1	0	0	2	2	1		0		5.4	0	0	1	1
2	4	0	0	0	0	0	0	0	0	0	0	0	0	1	3	2		0		5.8	0	0	0	0
2	4	0	0	0	0	0	1	1	0	1	1	1	1	2	3	2		1		5.8	0	0	1	1
1	4	1	1	0	0	1	1	1	1	1	2	0	1		4	3		1		5	1	1	0	1
2	4	0	0	0			0	1		1	2	0	0	2	2	1		1		5	1	0	0	1
1	4	0	0	0	0	0	0	0	0	0	0	0	0	1	2	1		0		5.4	0	0	0	0
1	4	0	0	0	0	0	1	1	0	0	2	1	0		3	2		0		5.4	1	0	0	1
1	4	0	0	1	0	0	0	0	0	3	0	1	1	1	4	3		1	2	5.8	0	1	0	0
1	4	1	1	0	0	0	0	1	0	1	1	0	0	2	3	2		0		5.8	0	0	1	1
1	4	1	1	1			0	1		0	2	0	0		4	3		1		5.3	1	1	0	1
1	4	0	0	0	1	0	0	1	0	1	1	0	0	2	2	1		0		5.8	0	0	1	1
2	4	0	0	0	0	0	0	1	0	0	2	0	1	2	3	2		0		5.4	1	0	0	1
1	4	0	0	0	1	1	0	1	1	1	1	0	0	2	3	2		0		5	0	0	1	1
1	4	0	0	0	0	0	0	1	0	1	1	0	0	2	4	3		0		5.4	0	1	1	1
1	4	1	1	0	0	1	1	0	0	1	0	0	1	1	4	3		0		5	0	1	0	0
1	4	0	0	0	1	1	0	1	1	3	1	0	1	2	4	3		0	2	5.9	0	1	1	1
1	4	0	0	1	0	0	0	1	0	2	1	1	0	2	4	3		0	1	5.3	0	1	1	1
1	4	0	0	0	1	0	0	1	0	0	1	1	1	2	3	2		1		5.8	0	0	1	1
2	4	0	0	0	1	0	0	0	0	0	0	1	0	1	4	3		0		5.2	0	1	0	0
1	4	1	1	0	0	1	1	1	1	0	1	0	1	2	3	2		1		5	0	0	1	1
2	4	0	0	1	0	0	1	0	0	1	0	0	0	1	4	3		0		5.2	0	1	0	0
1	4	1	1	0	0	0	0	0	0	1	0	0	0	1	3	2		0		5.2	0	0	0	0
1	4	0	0	0	0	0	0	1	0	1	1	0	0	2	2	1		0		5.8	0	0	1	1
1	4	0	0	1			0	1		0	2	1	0	2	4	3		0		5.8	1	1	0	1
1	4	1	1	0	0	0	0	1	0	1	2	0	0		3	2		1		5.6	1	0	0	1
1	4	0	0	0	0	0	0	1	0	1	2	0	1	2	2	1		0		5.4	1	0	0	1
1	4	1	2	0	0	1	0	1	0	1	2	0	1		3	2		0		5.1	1	0	0	1
1	4	1	1	1	0	0	0	1	0	1	1	1	1	2	4	3		1		5.5	0	1	1	1
1	4	1	1	1	0	0	1	1	1	1	1	0	0	2	4	3		0		5.2	0	1	1	1
1	4	1	1	0	0	0	0	0	0	2	0	0	0	1	4	3	1	1	1	5.5	0	1	0	0
1	4	0	0	0	0	0	0	0	0	2	0	0	0	1	3	2		0	1	5	0	0	0	0
1	4	1	2	0	0	1	0	0	0	1	0	0	1	1	4	3		0		5.6	0	1	0	0
1	4	1	1	0	0	0	0	0	0	2	0	0	0	1	3	2	1	0	1	5.5	0	0	0	0
1	4	1	1	0	0	0	0	0	0	1	0	0	0	1	4	3		0		5.2	0	1	0	0
2	4	1	1	0	0	1	1	0	0	1	0	1	0	1	4	3		0		5.9	0	1	0	0
2	4	0	0	0	0	0	0	1	0	1	2	0	1	2	2	1		0		5.6	1	0	0	1
1	4	0	0	0			0	0		1	0	0	0	1	2	1		1		5	0	0	0	0
1	4	1	1	1	1	0	1	1	1	1	1	0	0	2	4	3		0		5.9	0	1	1	1
2	4	1	2	0	0	0	0	1	0	1	2	1	0		3	2		1		5.4	1	0	0	1
1	4	0	0	0	0	0	1	0	0	2	1	0	0	1	3	2		1	1	5.8	0	0	1	0
1	4	1	1	0	0	0	0	1	0	1	1	0	0	2	2	1		1		5.2	0	0	1	1
2	4	1	1	0	0	0	0	0	0	1	0	0	0	1	2	1		0		5.8	0	0	0	0
1	4	1	2	1	0	0	0	0	0	1	1	0	0	1	4	3		0		5.2	0	1	1	0
1	4	1	1	0	0	0	0	0	0	0	0	0	0	1	2	1		0		5	0	0	0	0
1	4	1	1	0	1	1	0	0	0	0	0	0	1	1	3	2		0		5.8	0	0	0	0
1	4	1	1	0	0	0	1	0	0	1	1	1	0	1	3	2		1		5.6	0	0	1	0
1	4	0	0	0			1	1		1	1	1	1	2	3	2		0		5.8	0	0	1	1
1	4	1	1	0	1	1	1	0	1	1	1	1	1	1	3	2		0		5.1	0	0	1	0
1	4	0	0	0	0	0	1	0	0	1	1	1	1	1	2	1		0		5.4	0	0	1	0
2	4	0	0	0	0	0	0	0	0	0	0	0	1	1	3	2		0		5.2	0	0	0	0
1	4	1	1	0	0	0	1	1	0	1	2	1	0	2	3	2		0		5.8	1	0	0	1
1	4	0	0	0	0	1	1	1	1	2	1	1	1	2	4	3		1	1	5.2	0	1	1	1
1	4	0	0	0	0	0	0	1	0	1	1	0	1	2	2	1		0		5.2	0	0	1	1
2	4	0	0	0	0	0	1	0	0	3	0	0	0	1	4	3		0	2	5.4	0	1	0	0
1	4	1	1	1	1	0	0	1	1	1	1	0	0	2	4	3		0		5.4	0	1	1	1
1	4	0	0	0	0	0	0	0	0	1	0	0	0	1	3	2		1		5	0	0	0	0
1	4	1	1	0	0	0	1	0	0	0	1	0	0	1	4	3		0		5.1	0	1	1	0
1	4	1	1	0	0	0	1	1	0	1	2	1	1	2	3	2		1		5.9	1	0	0	1
1	4	1	2	1	1	1	0	0	1	2	1	0	0	1	4	3	1	1	1	5	0	1	1	0
1	4	1	2	1	0	0	1	1	1	2	2	1	0	2	4	3	1	1	1	5.2	1	1	0	1
1	4	1	1	0	0	0	0	0	0	1	0	0	0	1	3	2		0		5.6	0	0	0	0
1	4	1	1	0	1	1	0	1	1	1	1	1	1	2	4	3		1		5.5	0	1	1	1
1	4	1	1	0	1	0	0	0	0	1	0	0	0	1	4	3		1		5	0	1	0	0
1	4	1	1	0	0	1	0	1	0	1	1	0	1	2	4	3		1		5.7	0	1	1	1
1	4	1	1	0	0	1	1	0	0	1	0	1	1	1	4	3		0		5.1	0	1	0	0
1	4	1	1	1	0	1	1	1	1	1	1	0	1	2	4	3		0		5.7	0	1	1	1
1	4	1	1	0	1	0	1	1	1	1	2	0	0		2	1		0		5.8	1	0	0	1
1	4	1	2	1	0	1	1	1	1	1	1	0	0	2	3	2		1		5.4	0	0	1	1
1	4	1	1	0			1	0		0	0	1	0	1	3	2		0		5.4	0	0	0	0
1	4	0	0	1			1	1		1	2	1	0		4	3		0		5.4	1	1	0	1
2	4	0	0	0	0	0	0	0	0	1	0	0	1	1	2	1		0		5	0	0	0	0
1	4	0	0	0	1	1	0	0	0	0	0	0	0	1	3	2		0		5.2	0	0	0	0
1	4	1	1	1	0	0	0	0	0	0	1	0	0	1	4	3		0		5	0	1	1	0
1	4	0	0	0	0	0	1	0	0	2	0	1	0	1	2	1		0	1	5.2	0	0	0	0
2	4	0	0	0	0	0	0	0	0	1	0	0	0	1	3	2		0		5	0	0	0	0
2	4	1	1	0	0	1	1	1	1	0	1	1	1	2	3	2		0		5.2	0	0	1	1
1	4	1	2	1	0	1	1	1	1	1	1	1	1	2	4	3		0		5.9	0	1	1	1
1	4	0	0	0	0	1	0	1	0	1	1	0	1	2	4	3		0		5.2	0	1	1	1
2	4	0	0	0	1	0	1	0	0	1	0	0	1	1	3	2		0		5.2	0	0	0	0
2	4	0	0	0	0	0	0	0	0	0	0	0	0	1	2	1		0		5.2	0	0	0	0
1	4	0	0	0	0	0	0	1	0	0	1	0	1	2	3	2		0		5.6	0	0	1	1
1	4	1	1	1	1	1	1	1	1	1	2	1	1		4	3		1		5.6	1	1	0	1
1	4	0	0	0	0	1	1	1	1	1	1	1	1	2	3	2		1		5.9	0	0	1	1
1	4	1	2	1	0	1	1	1	1	1	2	1	1		5	3		1		5.9	1	1	0	1
1	4	0	0	0	1	1	0	0	0	1	1	0	1	1	2	1		1		5.1	0	0	1	0
1	4	0	0	1	0	1	1	1	1	1	1	1	1	2	4	3		0		5.2	0	1	1	1
2	4	0	0	0	0	0	0	1	0	0	2	0	1		1	1		0		5.8	1	0	0	1
1	4	1	1	1	1	1	0	1	1	1	1	0	1	2	4	3		1		5.2	0	1	1	1
1	4	1	2	1	1	1	1	1	1	1	1	1	1	2	4	3		1		5	0	1	1	1
1	4	1	2	0	0	1	0	1	0	0	1	0	1	2	2	1		0		5.5	0	0	1	1
1	4	1	2	1	1	1	1	1	1	1	2	0	1	2	4	3		1		5.6	1	1	0	1
2	4	1	1	1	1	1	0	0	1	1	1	0	0	1	4	3		0		5.8	0	1	1	0
2	4	0	0	1	0	0	1	0	0	0	0	1	0	1	4	3		0		5.6	0	1	0	0
2	4	1	1	1	0	1	0	1	1	0	1	0	1	2	2	1		1		5.8	0	0	1	1
1	4	1	1	0	0	1	1	0	0	1	1	1	0	1	3	2		1		5.2	0	0	1	0
2	4	1	1	0	0	0	0	1	0	0	1	0	1	2	2	1		0		5.2	0	0	1	1
1	4	1	1	0	0	1	1	1	1	1	1	1	1	2	4	3		1		5	0	1	1	1
2	4	0	0	0	0	0	1	0	0	1	1	0	0	1	2	1		0		5.2	0	0	1	0
1	4	0	0	0	1	1	0	0	0	1	0	1	1	1	4	3		0		5.7	0	1	0	0
1	4	1	1	0	0	0	1	0	0	0	0	1	0	1	3	2		0		5.8	0	0	0	0
1	4	1	1	0	0	1	0	0	0	1	0	0	1	1	2	1		1		5.7	0	0	0	0
1	4	1	1	0	1	1	1	0	1	1	0	1	1	1	4	3		1		5.3	0	1	0	0
1	4	0	0	0	0	1	0	0	0	0	0	0	1	1	3	2		0		5.6	0	0	0	0
1	4	1	1	0	0	0	1	0	0	1	0	0	0	1	4	3		0		5.4	0	1	0	0
1	4	0	0	1	1	1	0	1	1	1	1	0	0	2	4	3		0		5.3	0	1	1	1
2	4	0	0	0	0	0	0	0	0	1	0	0	0	1	3	2		0		5	0	0	0	0
1	4	1	1	0	1	1	0	0	0	0	0	1	0	1	3	2		0		5.4	0	0	0	0
1	4	1	1	0	0	1	0	1	0	2	1	0	1	2	2	1	1	1	1	5.3	0	0	1	1
1	4	1	1	0	0	0	1	0	0	1	1	0	0	1	2	1		0		5.8	0	0	1	0
1	4	0	0	0	0	0	0	0	0	1	0	0	0	1	2	1		0		5	0	0	0	0
1	4	0	0	1	1	0	0	1	1	1	2	0	0		4	3		0		5.2	1	1	0	1
1	4	1	1	0	0	0	0	1	0	3	1	0	0	2	3	2	2	1	2	5.6	0	0	1	1
1	4	1	1	1	1	1	0	1	1	1	2	1	1	2	5	3		0		5	1	1	0	1
1	4	0	0	0	0	1	0	1	0	1	1	0	0	2	4	3		0		5.5	0	1	1	1
1	4	0	0	0	0	0	0	0	0	1	0	0	0	1	4	3		0		5.2	0	1	0	0
1	4	0	0	0	0	0	0	0	0	1	0	0	0	1	3	2		0		5.8	0	0	0	0
1	4	1	1	0	0	1	1	0	0	1	0	1	1	1	4	3		1		5	0	1	0	0
1	4	1	1	0	0	1	0	0	0	0	0	0	1	1	4	3		0		5	0	1	0	0
1	4	0	0	0	0	0	1	1	0	1	1	1	0	2	3	2		0		5.3	0	0	1	1
1	4	1	1	0	1	1	1	1	1	2	1	0	1	2	4	3	1	0	1	5.3	0	1	1	1
1	4	1	1	0	1	1	0	0	0	1	0	0	0	1	2	1		0		5.5	0	0	0	0
1	4	1	1	0	1	1	0	1	1	1	1	0	0	2	3	2		0		5	0	0	1	1
1	4	1	1	0	0	0	0	0	0	1	0	0	0	1	2	1		1		5.7	0	0	0	0
1	4	0	0	1	0	0	1	1	1	1	1	1	0	2	4	3		0		5.2	0	1	1	1
1	4	1	1	0	1	1	0	0	0	0	0	0	0	1	3	2		0		5.2	0	0	0	0
1	4	1	1	0	0	0	1	1	0	1	1	1	1	2	2	1		0		5	0	0	1	1
1	4	0	0	0	0	0	0	1	0	1	1	1	1	2	3	2		1		5	0	0	1	1
1	4	1	2	0	1	1	0	1	1	1	2	0	1	2	4	3		0		5	1	1	0	1
1	4	1	1	0	1	1	0	0	0	1	0	0	1	1	4	3		1		5	0	1	0	0
1	4	1	1	0			1	1		0	2	1	0		4	3		0		5.8	1	1	0	1
2	4	1	1	0			0	0		1	0	0	0	1	3	2		0		5.8	0	0	0	0
1	4	1	2	0	1	1	1	1	1	1	2	0	0	2	4	3		1		5.2	1	1	0	1
2	4	1	1	0	1	0	1	0	0	1	1	0	1	1	4	3		0		5.6	0	1	1	0
1	4	1	1	0	0	0	1	0	0	1	0	0	0	1	4	3		0		5.2	0	1	0	0
1	4	0	0	0	1	0	1	0	0	1	0	0	0	1	3	2		0		5	0	0	0	0
1	4	1	1	0	0	0	0	1	0	0	1	1	0	2	3	2		0		5.2	0	0	1	1
1	4	1	2	0	0	1	1	1	1	1	2	1	1		2	1		1		5.8	1	0	0	1
1	4	1	2	1	1	1	1	1	1	1	2	0	1	2	5	3		0		5.4	1	1	0	1
1	4	0	0	0	0	1	0	0	0	1	0	0	0	1	2	1		0		5	0	0	0	0
1	4	0	0	0	0	0	0	1	0	1	1	0	0	2	2	1		0		5.4	0	0	1	1
1	4	1	2	1	0	0	0	1	0	1	1	1	0	2	4	3		0		5.2	0	1	1	1
1	4	1	1	1	0	1	1	1	1	1	1	1	0	2	4	3		0		5	0	1	1	1
1	4	1	1	0	0	1	0	1	0	1	2	0	1		4	3		1		5	1	1	0	1
1	4	1	2	1	0	1	1	1	1	1	2	1	1	2	4	3		1		5.8	1	1	0	1
1	4	1	2	1	0	1	0	0	0	1	1	0	1	1	4	3		1		5.4	0	1	1	0
1	4	1	1	0	1	0	0	0	0	0	1	0	0	1	2	1		1		5.2	0	0	1	0
1	4	0	0	0	0	0	0	0	0	0	2	0	0	1	4	3		0		5.6	1	1	0	0
1	4	0	0	0	0	0	0	0	0	1	0	0	0	1	3	2		1		5.6	0	0	0	0
1	4	1	1	0	0	0	0	0	0	2	0	0	0	1	3	2	1	0	1	5.2	0	0	0	0
1	4	1	1	0	0	1	0	0	0	0	1	0	1	1	2	1		1		5.6	0	0	1	0
1	4	0	0	0	0	0	0	0	0	1	0	0	0	1	2	1		0		5	0	0	0	0
1	4	1	2	0	0	1	1	0	0	1	1	1	1	1	4	3		1		5.2	0	1	1	0
1	4	1	1	0	0	1	0	0	0	1	0	0	1	1	2	1		0		5.4	0	0	0	0
2	4	0	0	0	0	0	0	0	0	1	0	0	0	1	4	3		1		5.6	0	1	0	0
1	4	1	2	0	1	1	0	1	1	2	1	0	1	2	3	2	1	1	1	5.4	0	0	1	1
1	4	0	0	1	0	1	0	1	1	0	1	0	0	2	4	3		0		5.8	0	1	1	1
1	4	1	1	1	0	0	0	0	0	1	0	0	0	1	5	3		0		5.6	0	1	0	0
1	4	1	1	0	0	0	0	0	0	1	0	0	0	1	3	2		1		5.2	0	0	0	0
1	4	1	2	1	1	1	0	1	1	1	2	0	0	2	4	3		1		5	1	1	0	1
1	4	1	1	0	0	1	0	0	0	1	1	1	1	1	4	3		0		5.6	0	1	1	0
1	4	1	2	0	0	1	0	1	0	1	2	0	1		4	3		1		5	1	1	0	1
1	4	1	1	1	0	0	0	1	0	2	2	1	0		4	3	1	0	1	5	1	1	0	1
1	4	1	2	0	0	1	0	1	0	1	1	1	1	2	4	3		0		5.1	0	1	1	1
1	4	1	1	0	1	1	0	1	1	1	2	0	1		3	2		0		5.6	1	0	0	1
2	4	1	1	0	0	0	0	0	0	1	2	1	0	1	4	3		1		5.3	1	1	0	0
1	4	1	1	0	0	0	0	0	0	1	0	0	0	1	2	1		0		5.2	0	0	0	0
1	4	1	1	0	0	1	0	1	0	2	2	0	1	2	3	2	1	0	1	5.6	1	0	0	1
1	4	1	2	0	1	0	0	0	0	0	1	0	0	1	4	3		0		5	0	1	1	0
2	4	0	0	0	0	0	0	0	0	1	1	0	0	1	4	3		0		5	0	1	1	0
1	4	1	1	0	0	1	0	1	0	1	1	0	1	2	4	3		0		5.7	0	1	1	1
1	4	1	1	0	1	0	0	0	0	2	0	1	0	1	4	3	1	1	1	5.8	0	1	0	0
2	4	0	0	0	0	0	0	0	0	1	0	0	0	1	3	2		0		5	0	0	0	0
1	4	0	0	0	0	0	0	0	0	1	0	0	0	1	2	1		0		5	0	0	0	0
1	4	1	1	0	0	1	1	0	0	1	1	0	0	1	4	3		1		5	0	1	1	0
2	4	0	0	0	0	0	0	0	0	0	0	0	0	1	3	2		0		5.4	0	0	0	0
1	4	1	2	1	0	0	0	0	0	1	1	0	0	1	4	3		0		5.1	0	1	1	0
1	4	1	1	0	0	1	1	0	0	2	0	1	0	1	3	2	1	0	1	5.2	0	0	0	0
2	4	1	1	1	1	1	0	1	1	1	2	0	0		4	3		0		5.5	1	1	0	1
1	4	1	1	1	0	1	0	0	0	1	1	0	0	1	4	3		0		5	0	1	1	0
2	4	0	0	0	0	0	0	0	0	0	0	1	0	1	2	1		0		5.2	0	0	0	0
1	4	1	1	0	1	1	0	0	0	1	1	0	1	1	4	3		0		5.2	0	1	1	0
1	4	0	0	1	0	1	1	0	1	1	0	1	1	1	3	2		0		5.2	0	0	0	0
2	4	0	0	0	0	0	0	0	0	1	1	0	1	1	2	1		0		5.4	0	0	1	0
1	4	1	2	1	0	1	1	1	1	1	1	1	0	2	4	3		1		5.7	0	1	1	1
1	4	0	0	1	0	0	0	1	0	1	1	0	0	2	4	3		1		5.9	0	1	1	1
1	4	1	1	0	0	0	1	1	0	1	1	1	0	2	3	2		1		5.8	0	0	1	1
1	4	1	3	1	1	1	0	1	1	1	2	0	1	2	4	3		1		5.4	1	1	0	1
1	4	1	1	0	0	1	0	0	0	1	0	0	0	1	2	1		1		5.4	0	0	0	0
1	4	1	2	0	0	1	1	0	0	1	0	1	1	1	2	1		1		5.2	0	0	0	0
1	4	0	0	0	0	0	0	0	0	0	0	0	0	1	3	2		0		5	0	0	0	0
1	4	1	2	0	0	1	0	1	0	1	1	0	0	2	3	2		0		5	0	0	1	1
1	4	0	0	0	0	1	1	1	1	0	2	1	1		4	3		0		5.6	1	1	0	1
2	4	1	2	0	1	1	0	1	1	0	1	1	1	2	4	3		0		5.2	0	1	1	1
1	4	1	2	1	1	1	0	1	1	1	2	1	1	2	4	3		1		5	1	1	0	1
1	4	0	0	0	0	0	0	0	0	1	1	0	0	1	2	1		0		5	0	0	1	0
1	4	1	1	0	0	1	0	0	0	1	0	0	0	1	3	2		0		5	0	0	0	0
2	4	1	1	1	1	0	0	1	1	1	2	0	1		4	3		0		5.8	1	1	0	1
1	4	1	1	0	1	0	0	0	0	1	0	0	0	1	3	2		0		5.4	0	0	0	0
1	4	0	0	1	0	1	1	0	1	1	0	1	1	1	4	3		0		5.1	0	1	0	0
2	4	1	1	0	0	0	0	0	0	3	0	0	0	1	2	1	2	1	2	5	0	0	0	0
1	4	1	2	0	0	1	1	0	0	1	0	1	0	1	2	1		0		5	0	0	0	0
1	4	1	1	0	1	1	0	0	0	1	1	0	1	1	3	2		0		5.6	0	0	1	0
1	4	0	0	0	0	1	0	0	0	1	0	0	0	1	4	3		0		5.5	0	1	0	0
1	4	0	0	1	1	0	0	0	0	1	0	0	1	1	4	3		0		5.2	0	1	0	0
1	4	0	0	1	0	1	0	1	1	1	1	0	0	2	4	3		0		5.6	0	1	1	1
1	4	1	1	0	0	0	0	0	0	1	0	0	0	1	3	2		0		5.8	0	0	0	0
1	4	0	0	1	0	0	1	0	0	1	1	1	1	1	4	3		1		5.4	0	1	1	0
1	4	1	1	0	0	0	0	1	0	1	1	0	1	2	4	3		0		5	0	1	1	1
1	4	0	0	0	1	0	0	1	0	1	1	0	0	2	3	2		1		5.3	0	0	1	1
1	4	1	2	1	0	0	0	0	0	1	0	0	0	1	4	3		1		5.2	0	1	0	0
1	4	1	2	1	0	0	0	0	0	1	1	0	1	1	3	2		0		5.4	0	0	1	0
1	4	1	2	1	1	1	0	0	1	2	1	0	1	1	5	3	1	1	1	5.4	0	1	1	0
1	4	1	2	0	0	0	0	0	0	0	1	0	0	1	4	3		0		5	0	1	1	0
1	4	0	0	1	0	1	0	0	0	1	0	0	0	1	3	2		0		5.5	0	0	0	0
2	4	0	0	0	0	0	0	0	0	0	0	0	0	1	2	1		0		5.4	0	0	0	0
1	4	1	1	0	1	1	0	0	0	1	0	0	1	1	3	2		0		5.1	0	0	0	0
1	4	0	0	0	0	1	0	1	0	1	1	0	1	2	4	3		0		5.6	0	1	1	1
1	4	1	3	1	0	1	0	0	0	0	1	0	1	1	4	3		1		5	0	1	1	0
1	4	0	0	0	0	0	0	0	0	1	0	0	0	1	2	1		0		5.3	0	0	0	0
1	4	1	2	1	0	1	0	1	1	1	2	1	1		4	3		1		5	1	1	0	1
1	4	1	1	1	0	1	0	0	0	1	0	0	1	1	5	3		0		5	0	1	0	0
1	4	1	2	0	0	1	0	1	0	1	1	1	1	2	4	3		1		5.6	0	1	1	1
1	4	1	1	0	0	1	0	0	0	0	1	0	1	1	3	2		0		5.8	0	0	1	0
1	4	1	1	0	0	1	0	0	0	1	0	0	1	1	4	3		1		5	0	1	0	0
1	4	1	1	1	0	0	0	0	0	2	0	0	0	1	4	3	1	1	1	5.2	0	1	0	0
2	4	0	0	0	0	0	1	0	0	1	0	1	0	1	2	1		0		5.4	0	0	0	0
1	4	1	1	1	1	1	0	1	1	2	2	0	1	2	4	3	1	0	1	5.4	1	1	0	1
1	4	0	0	0	0	1	1	1	1	1	2	1	0		2	1		0		5.6	1	0	0	1
1	4	0	0	0	0	0	0	0	0	1	0	0	0	1	2	1		0		5.4	0	0	0	0
1	4	1	1	1	0	0	0	1	0	1	2	0	0		3	2		0		5.6	1	0	0	1
1	4	0	0	0	0	0	0	1	0	1	1	0	0	2	3	2		0		5.8	0	0	1	1
1	4	0	0	0	0	0	0	0	0	1	0	1	0	1	3	2		0		5.4	0	0	0	0
2	4	0	0	0	0	0	0	0	0	0	0	0	0	1	2	1		0		5	0	0	0	0
1	4	0	0	0	0	0	0	0	0	0	0	0	0	1	2	1		0		5	0	0	0	0
1	4	0	0	0	0	0	0	1	0	0	1	0	0	2	2	1		0		5.1	0	0	1	1
1	4	1	1	1	1	0	1	0	1	1	1	1	1	1	4	3		0		5.6	0	1	1	0
1	4	1	1	0	0	1	0	1	0	1	2	0	1		3	2		0		5.2	1	0	0	1
1	4	0	0	0	0	0	0	0	0	1	0	0	0	1	2	1		0		5.5	0	0	0	0
1	4	1	1	1	0	0	1	0	0	1	0	1	0	1	4	3		0		5.4	0	1	0	0
1	4	1	1	0	0	0	0	0	0	1	0	0	0	1	2	1		0		5.7	0	0	0	0
2	4	0	0	0	0	0	1	1	0	1	1	1	1	2	3	2		0		5.2	0	0	1	1
1	4	1	1	0	0	1	0	0	0	1	1	0	1	1	4	3		0		5	0	1	1	0
1	4	1	1	1	1	1	1	1	1	2	1	1	1	2	4	3	1	0	1	5.4	0	1	1	1
1	4	0	0	0	0	0	0	0	0	1	1	0	1	1	2	1		0		5.8	0	0	1	0
1	4	0	0	0	0	1	1	1	1	2	1	1	1	2	3	2		0	1	5.2	0	0	1	1
1	4	0	0	1	0	1	1	1	1	2	2	1	0	2	4	3		1	1	5.4	1	1	0	1
1	4	0	0	0	0	0	0	0	0	1	0	0	0	1	2	1		0		5.8	0	0	0	0
1	4	0	0	0	0	0	0	0	0	2	1	0	0	1	4	3		1	1	5.6	0	1	1	0
2	4	0	0	0	0	0	0	0	0	1	1	0	0	1	2	1		0		5	0	0	1	0
2	4	0	0	0	0	0	0	0	0	1	0	0	0	1	2	1		0		5.4	0	0	0	0
1	4	0	0	0	0	0	1	0	0	1	0	0	0	1	2	1		1		5.4	0	0	0	0
2	4	0	0	0	1	0	0	0	0	3	1	0	0	1	2	1		1	2	5	0	0	1	0
1	4	0	0	0	0	0	0	0	0	1	0	0	0	1	3	2		1		5.4	0	0	0	0
1	4	0	0	1	0	0	0	0	0	2	1	1	0	1	4	3		0	1	5.6	0	1	1	0
1	4	0	0	0	0	0	0	0	0	1	1	0	1	1	2	1		0		5.6	0	0	1	0
1	4	1	1	1	0	1	0	0	0	1	0	0	0	1	4	3		0		5.3	0	1	0	0
1	4	0	0	0	0	0	0	0	0	1	0	0	0	1	2	1		0		5.4	0	0	0	0
1	4	0	0	0	0	0	1	1	0	2	1	0	0	2	2	1		0	1	5.4	0	0	1	1
1	4	0	0	0	0	0	0	1	0	1	1	0	1	2	4	3		1		5.8	0	1	1	1
1	4	0	0	0	0	0	0	0	0	1	1	0	0	1	3	2		0		5.4	0	0	1	0
1	4	0	0	0	0	0	0	0	0	1	1	0	0	1	4	3		0		5.9	0	1	1	0
1	4	1	2	0	0	0	0	0	0	1	1	0	0	1	2	1		0		5.7	0	0	1	0
1	4	1	1	0	0	1	0	1	0	1	1	0	0	2	3	2		1		5	0	0	1	1
2	4	1	1	0	0	0	1	1	0	1	1	1	0	2	4	3		0		5.7	0	1	1	1
1	4	1	1	1	0	1	1	0	1	1	0	1	1	1	4	3		0		5	0	1	0	0
1	4	1	1	1	0	0	1	0	0	1	0	1	0	1	4	3		1		5	0	1	0	0
1	4	1	1	0	0	0	0	0	0	1	0	0	0	1	3	2		0		5.8	0	0	0	0
1	4	0	0	0	0	1	0	1	0	1	1	0	1	2	2	1		0		5.9	0	0	1	1
1	4	0	0	0	0	0	0	1	0	1	2	0	0	2	3	2		0		5.8	1	0	0	1
1	4	0	0	1	1	1	0	0	1	1	1	0	1	1	3	2		1		5.6	0	0	1	0
1	4	1	1	1	0	0	0	0	0	1	1	1	1	1	5	3		1		5.8	0	1	1	0
2	4	1	1	1	0	0	0	0	0	1	1	0	0	1	4	3		0		5.2	0	1	1	0
1	4	1	1	0	1	0	0	0	0	1	2	0	0	1	3	2		0		5.5	1	0	0	0
1	4	1	1	1	1	1	0	1	1	2	1	0	1	2	5	3	1	1	1	5.5	0	1	1	1
1	4	0	0	0	0	0	1	0	0	1	1	0	0	1	2	1		0		5	0	0	1	0
1	4	0	0	1	1	0	0	1	1	1	1	0	0	2	4	3		0		5	0	1	1	1
1	4	0	0	0	0	0	0	0	0	1	0	0	0	1	3	2		0		5	0	0	0	0
1	4	1	1	0	0	0	0	0	0	1	0	0	0	1	4	3		0		5	0	1	0	0
1	4	0	0	0	1	0	0	0	0	1	0	0	0	1	2	1		0		5.6	0	0	0	0
1	4	0	0	0	0	1	0	0	0	1	1	0	1	1	2	1		0		5.6	0	0	1	0
1	4	1	1	0	0	0	0	0	0	1	1	0	0	1	4	3		0		5.5	0	1	1	0
1	4	0	0	0	0	0	0	1	0	0	1	0	1	2	3	2		0		5.2	0	0	1	1
1	4	0	0	0	0	0	0	0	0	1	0	0	0	1	2	1		0		5.7	0	0	0	0
1	4	0	0	0	1	1	0	1	1	1	1	1	1	2	2	1		0		5.7	0	0	1	1
2	4	0	0	0	0	0	0	0	0	0	0	0	0	1	2	1		0		5.6	0	0	0	0
1	4	0	0	0	0	0	0	0	0	1	0	0	1	1	4	3		0		5.2	0	1	0	0
2	4	0	0	0	0	0	0	0	0	1	1	0	0	1	2	1		0		5.8	0	0	1	0
1	4	0	0	0	0	0	0	0	0	1	1	0	0	1	4	3		0		5.6	0	1	1	0
1	4	0	0	1	0	1	0	0	0	1	0	0	1	1	4	3		0		5	0	1	0	0
1	4	1	1	1	0	0	0	0	0	1	0	0	0	1	3	2		0		5.9	0	0	0	0
2	4	0	0	0	0	0	0	0	0	1	0	0	1	1	3	2		0		5.4	0	0	0	0
1	4	1	1	0	0	0	0	0	0	1	0	0	0	1	3	2		1		5.1	0	0	0	0
1	4	1	1	0	0	0	1	1	0	1	1	1	0	2	4	3		0		5.2	0	1	1	1
1	4	1	1	0	0	1	0	1	0	1	2	0	1		3	2		0		5.2	1	0	0	1
1	4	1	1	0	0	1	0	0	0	1	1	1	1	1	4	3		1		5.3	0	1	1	0
1	4	1	1	1	1	0	0	1	1	1	2	0	0	2	4	3		1		5.7	1	1	0	1
1	4	0	0	0	0	0	0	1	0	1	2	0	0	2	3	2		0		5.7	1	0	0	1
1	4	0	0	0	1	1	0	0	0	1	1	0	1	1	3	2		0		5	0	0	1	0
1	4	1	1	1	1	0	0	1	1	1	1	1	0	2	4	3		1		5.4	0	1	1	1
1	4	1	3	1	1	1	0	0	1	1	1	0	1	1	4	3		1		5.4	0	1	1	0
1	4	1	2	0	0	0	0	1	0	1	1	0	0	2	2	1		0		5	0	0	1	1
1	4	1	1	0	0	0	0	0	0	1	0	0	0	1	2	1		0		5.8	0	0	0	0
1	4	0	0	0	0	0	0	0	0	1	1	0	0	1	3	2		0		5.4	0	0	1	0
1	4	1	1	1	0	1	0	1	1	1	1	0	1	2	4	3		1		5	0	1	1	1
1	4	0	0	1	0	1	0	0	0	1	0	0	0	1	4	3		0		5	0	1	0	0
1	4	0	0	0	0	1	0	0	0	1	0	1	1	1	3	2		0		5.9	0	0	0	0
1	4	0	0	1	1	1	0	1	1	1	1	1	1	2	4	3		0		5	0	1	1	1
1	4	1	1	0	0	0	0	1	0	1	2	0	0	2	3	2		0		5.8	1	0	0	1
1	4	0	0	0	1	0	0	1	0	1	1	0	1	2	3	2		0		5.8	0	0	1	1
1	4	0	0	0	0	0	0	0	0	1	1	0	0	1	3	2		0		5.4	0	0	1	0
1	4	0	0	0	0	0	0	0	0	1	1	1	1	1	4	3		0		5.8	0	1	1	0
1	4	1	1	0	0	0	0	1	0	0	1	0	0	2	2	1		0		5.5	0	0	1	1
1	4	1	1	1	1	0	1	1	1	3	2	1	1		5	3	2	0	2	5.7	1	1	0	1
1	4	0	0	0	0	0	0	1	0	1	2	0	0		2	1		0		5.9	1	0	0	1
2	4	0	0	0	0	0	0	0	0	1	0	0	1	1	2	1		0		5.5	0	0	0	0
1	4	1	1	0	0	1	0	0	0	1	0	0	0	1	2	1		0		5	0	0	0	0
1	4	1	2	1	0	1	1	1	1	2	1	1	0	2	4	3	1	0	1	5.3	0	1	1	1
1	4	0	0	0	0	1	0	1	0	1	1	0	1	2	2	1		0		5.4	0	0	1	1
1	4	1	1	0	1	1	0	0	0	1	0	0	0	1	4	3		0		5.7	0	1	0	0
1	4	0	0	1	0	0	0	1	0	1	2	0	1		4	3		0		5	1	1	0	1
1	4	0	0	0	0	1	1	0	0	2	1	1	1	1	3	2		0	1	5.8	0	0	1	0
1	4	0	0	0	0	1	0	0	0	1	1	0	0	1	3	2		1		5	0	0	1	0
1	4	1	2	1	1	1	0	1	1	1	1	0	1	2	4	3		1		5.2	0	1	1	1
1	4	1	1	1	1	1	1	0	1	2	1	1	1	1	4	3	1	0	1	5	0	1	1	0
1	4	1	1	0	1	0	0	1	0	1	2	1	1	2	3	2		0		5.1	1	0	0	1
2	4	0	0	0	0	0	1	1	0	1	1	0	0	2	3	2		0		5.7	0	0	1	1
1	4	1	1	1	0	1	0	1	1	2	2	1	1	2	4	3	1	0	1	5.4	1	1	0	1
1	4	1	1	0	1	0	0	1	0	1	2	1	0		3	2		0		5.9	1	0	0	1
2	4	1	1	0	0	0	1	0	0	1	1	0	0	1	3	2		0		5	0	0	1	0
1	4	1	1	0	0	1	0	1	0	3	2	0	1		2	1	2	1	2	5	1	0	0	1
1	4	0	0	0	0	0	0	0	0	1	0	0	1	1	2	1		0		5.7	0	0	0	0
1	4	1	1	0	0	1	1	1	1	1	1	1	1	2	3	2		0		5.5	0	0	1	1
1	4	1	1	0	0	0	0	1	0	1	1	0	0	2	2	1		0		5.6	0	0	1	1
1	4	1	1	0	0	1	0	1	0	1	1	1	0	2	4	3		0		5.3	0	1	1	1
1	4	1	1	0	1	1	1	1	1	3	2	0	1		3	2	2	1	2	5.4	1	0	0	1
1	4	1	1	0	0	0	0	1	0	1	1	0	1	2	4	3		1		5.1	0	1	1	1
1	4	1	1	1	0	0	1	1	1	2	1	0	0	2	4	3	1	1	1	5.3	0	1	1	1
1	4	0	0	0	0	0	0	1	0	1	2	0	0		2	1		0		5.4	1	0	0	1
1	4	0	0	0	0	1	0	0	0	1	1	0	0	1	2	1		0		5.2	0	0	1	0
1	4	1	1	0	0	0	0	1	0	1	2	0	0		3	2		0		5.2	1	0	0	1
1	4	1	1	0	0	1	1	1	1	1	2	1	1		3	2		0		5.9	1	0	0	1
1	4	1	2	0	0	1	1	1	1	2	1	1	1	2	5	3	1	0	1	5.4	0	1	1	1
1	4	0	0	0	0	0	0	0	0	1	1	0	0	1	2	1		0		5.7	0	0	1	0
1	4	0	0	0	0	1	0	1	0	1	1	1	0	2	2	1		0		5.3	0	0	1	1
1	4	0	0	0	0	0	0	0	0	1	1	0	0	1	2	1		0		5.7	0	0	1	0
1	4	0	0	0	0	0	0	1	0	2	2	1	0		4	3		1	1	5.8	1	1	0	1
1	4	1	1	0	0	0	0	0	0	1	0	0	0	1	4	3		0		5.1	0	1	0	0
1	4	0	0	0	0	0	0	0	0	1	0	0	0	1	2	1		0		5.7	0	0	0	0
1	4	0	0	0	0	0	0	1	0	1	1	1	0	2	3	2		1		5.3	0	0	1	1
1	4	0	0	0	0	1	0	0	0	1	1	0	1	1	3	2		0		5.3	0	0	1	0
1	4	1	2	1	0	0	0	0	0	1	1	0	1	1	4	3		1		5	0	1	1	0
1	4	1	1	0	0	0	0	0	0	1	0	1	0	1	3	2		0		5.1	0	0	0	0
1	4	0	0	0	0	0	0	0	0	1	0	1	0	1	4	3		0		5.4	0	1	0	0
1	4	1	1	0	0	0	0	0	0	2	0	0	0	1	4	3	1	0	1	5.5	0	1	0	0
1	4	0	0	0	0	0	0	0	0	1	1	0	0	1	2	1		0		5.6	0	0	1	0
1	4	1	2	1	1	0	1	0	1	1	0	1	0	1	4	3		0		5.8	0	1	0	0
1	4	1	2	0	0	1	0	0	0	1	1	0	1	1	3	2		1		5.2	0	0	1	0
1	4	1	2	1	0	0	1	1	1	1	1	1	0	2	4	3		1		5.2	0	1	1	1
1	4	0	0	0	1	0	0	0	0	2	0	0	0	1	1	1		0	1	5.9	0	0	0	0
1	4	1	1	0	0	0	0	1	0	1	2	0	0		3	2		0		5.4	1	0	0	1
1	4	1	3	1	0	1	0	1	1	3	2	1	1	2	4	3	2	1	2	5.2	1	1	0	1
1	4	1	2	1	0	0	0	0	0	1	0	0	0	1	4	3		0		5.6	0	1	0	0
1	4	0	0	0	0	0	0	0	0	1	1	1	0	1	4	3		0		5.4	0	1	1	0
1	4	1	2	0	0	0	1	0	0	1	0	1	0	1	4	3		0		5.9	0	1	0	0
1	4	0	0	1	0	1	0	1	1	2	2	0	0		4	3		0	1	5.8	1	1	0	1
1	4	1	1	1	0	0	0	1	0	1	1	0	0	2	4	3		0		5.2	0	1	1	1
1	4	1	1	0	0	0	0	0	0	1	1	0	0	1	2	1		0		5.4	0	0	1	0
1	4	0	0	0	0	1	0	1	0	1	1	0	1	2	4	3		0		5.2	0	1	1	1
1	4	0	0	1	0	1	0	1	1	1	1	0	1	2	4	3		0		5.3	0	1	1	1
1	4	1	1	0	0	0	0	1	0	1	1	0	1	2	3	2		0		5.9	0	0	1	1
2	4	0	0	0	1	0	0	1	0	1	1	0	0	2	2	1		0		5.7	0	0	1	1
2	4	1	1	0	0	0	0	0	0	1	0	0	0	1	2	1		1		5.4	0	0	0	0
1	4	1	1	0	0	1	0	0	0	1	1	0	1	1	3	2		1		5.8	0	0	1	0
2	4	0	0	0	0	0	0	0	0	1	1	0	1	1	2	1		0		5.6	0	0	1	0
1	4	0	0	0	1	1	0	1	1	2	1	1	1	2	4	3		0	1	5.3	0	1	1	1
1	4	1	1	0	0	0	0	1	0	0	2	1	0	2	2	1		0		5.8	1	0	0	1
1	4	0	0	0	0	0	0	0	0	1	0	0	0	1	2	1		0		5.4	0	0	0	0
1	4	0	0	0	0	0	0	0	0	1	1	0	0	1	2	1		0		5.1	0	0	1	0
1	4	0	0	0	0	1	0	0	0	1	0	0	0	1	2	1		0		5.4	0	0	0	0
1	4	0	0	0	0	1	0	0	0	1	0	0	1	1	2	1		0		5.4	0	0	0	0
1	4	1	2	1	0	0	0	1	0	1	1	1	0	2	4	3		0		5.8	0	1	1	1
1	4	1	2	0	1	1	0	0	0	1	0	0	1	1	4	3		0		5.2	0	1	0	0
1	4	1	2	0	0	0	0	1	0	1	2	0	0		4	3		1		5.2	1	1	0	1
1	4	0	0	1	0	0	0	1	0	3	2	0	0	2	4	3		1	2	5.4	1	1	0	1
2	4	0	0	0	0	0	0	0	0	1	0	0	0	1	4	3		0		5	0	1	0	0
1	4	1	1	0	0	1	0	1	0	1	1	0	0	2	2	1		1		5.6	0	0	1	1
1	4	1	2	1	0	1	0	1	1	1	1	0	1	2	4	3		1		5.6	0	1	1	1
1	4	0	0	0	0	1	0	1	0	1	1	0	0	2	4	3		0		5.7	0	1	1	1
1	4	1	2	0	0	0	0	0	0	1	0	0	0	1	4	3		1		5.4	0	1	0	0
1	4	0	0	0	0	0	0	1	0	1	1	0	0	2	3	2		0		5.4	0	0	1	1
1	4	1	2	0	0	1	0	0	0	1	0	0	1	1	4	3		0		5.6	0	1	0	0
1	4	0	0	0	0	1	1	1	1	1	1	0	1	2	2	1		1		5.8	0	0	1	1
1	4	1	2	0	0	0	0	0	0	2	0	0	1	1	4	3	1	1	1	5.2	0	1	0	0
1	4	1	2	0	0	0	0	1	0	0	1	0	0	2	2	1		0		5.8	0	0	1	1
1	4	0	0	0	0	0	0	0	0	1	0	0	1	1	3	2		0		5.3	0	0	0	0
1	4	1	1	1	0	1	0	1	1	1	1	0	1	2	4	3		0		5	0	1	1	1
1	4	0	0	0	0	0	0	1	0	1	1	0	0	2	2	1		1		5.4	0	0	1	1
2	4	1	2	1	0	1	0	1	1	1	1	0	1	2	4	3		1		5.8	0	1	1	1
2	4	0	0	0	0	0	0	0	0	1	1	0	0	1	2	1		0		5	0	0	1	0
1	4	1	2	0	0	1	0	1	0	1	1	0	1	2	3	2		1		5.2	0	0	1	1
2	4	0	0	0	0	0	0	0	0	2	0	0	0	1	2	1		1	1	5.2	0	0	0	0
1	4	1	1	0	0	0	0	0	0	0	0	0	0	1	2	1		0		5	0	0	0	0
2	4	0	0	1	0	0	0	0	0	1	0	0	1	1	4	3		1		5.5	0	1	0	0
1	4	1	2	0	0	0	0	1	0	1	1	0	0	2	2	1		1		5.6	0	0	1	1
2	4	1	2	0	1	1	0	0	0	1	1	1	0	1	4	3		1		5.7	0	1	1	0
2	4	0	0	0	0	0	0	0	0	1	1	0	0	1	3	2		1		5.5	0	0	1	0
1	4	1	2	0	0	0	0	1	0	1	2	1	1		4	3		0		5.8	1	1	0	1
1	4	1	2	1	1	1	0	0	1	1	1	1	1	1	4	3		0		5.6	0	1	1	0
2	4	1	1	0	0	0	0	1	0	1	1	0	0	2	3	2		0		5.2	0	0	1	1
1	4	1	2	0	0	0	0	0	0	1	2	0	0	1	3	2		0		5.6	1	0	0	0
1	4	1	2	0	0	0	0	0	0	1	1	1	0	1	3	2		0		5.2	0	0	1	0
2	4	0	0	0	1	0	0	1	0	1	1	0	0	2	3	2		0		5.8	0	0	1	1
1	4	0	0	0	0	0	0	0	0	0	0	0	1	1	2	1		0		5.1	0	0	0	0
1	4	1	1	0	0	0	0	1	0	1	2	1	1	2	4	3		1		5.4	1	1	0	1
1	4	0	0	0	0	1	0	0	0	1	0	0	1	1	4	3		0		5.2	0	1	0	0
1	4	1	2	0	0	1	0	1	0	1	2	1	1		3	2		1		5	1	0	0	1
1	4	0	0	0	0	0	0	0	0	0	0	0	0	1	1	1		0		5.9	0	0	0	0
1	4	0	0	0	0	0	0	0	0	0	0	0	1	1	4	3		0		5.2	0	1	0	0
1	4	1	2	0	0	1	1	1	1	1	1	1	0	2	3	2		0		5.4	0	0	1	1
1	4	1	2	0	1	0	0	0	0	0	1	0	0	1	4	3		1		5.3	0	1	1	0
1	4	1	2	0	0	0	0	1	0	0	2	0	0	2	4	3		1		5	1	1	0	1
2	4	1	2	1	0	1	0	1	1	1	2	1	1		4	3		1		5.8	1	1	0	1
1	4	1	2	1	1	1	0	1	1	1	2	0	1	2	4	3		1		5.8	1	1	0	1
1	4	1	2	1	1	0	0	0	0	1	2	0	0	1	4	3		0		5.4	1	1	0	0
1	4	1	2	1	1	1	0	0	1	1	0	0	1	1	4	3		1		5.2	0	1	0	0
1	4	0	0	0	0	1	0	0	0	0	0	0	0	1	3	2		1		5.3	0	0	0	0
1	4	1	2	1	0	0	0	1	0	1	1	1	1	2	4	3		0		5.8	0	1	1	1
1	4	1	2	0	0	0	1	1	0	1	1	0	0	2	2	1		0		5.6	0	0	1	1
1	4	1	1	1	0	1	0	0	0	1	1	1	1	1	5	3		1		5.2	0	1	1	0
1	4	1	2	1	0	1	0	1	1	1	1	0	1	2	4	3		0		5.6	0	1	1	1
2	4	1	2	0			0	1		1	2	0	1		3	2		0		5.4	1	0	0	1
1	4	0	0	0	0	0	1	0	0	1	0	0	1	1	2	1		0		5.9	0	0	0	0
1	4	1	1	0	0	0	0	0	0	1	0	0	0	1	3	2		0		5.6	0	0	0	0
1	4	0	0	0	0	1	0	0	0	1	0	0	0	1	3	2		0		5.2	0	0	0	0
1	4	0	0	0	0	1	0	0	0	1	0	0	1	1	2	1		1		5.9	0	0	0	0
1	4	0	0	1	1	0	0	1	1	3	2	0	0	2	4	3		1	2	5.5	1	1	0	1
1	4	0	0	1	0	0	0	0	0	0	0	0	1	1	4	3		0		5	0	1	0	0
2	4	1	2	0	0	1	0	1	0	1	2	0	1	2	4	3		0		5.2	1	1	0	1
1	4	1	1	0	0	1	1	1	1	1	2	0	1	2	4	3		0		5.7	1	1	0	1
1	4	1	1	0	0	1	1	1	1	2	1	0	1	2	4	3	1	0	1	5	0	1	1	1
2	4	0	0	0	0	0	0	0	0	1	0	0	0	1	3	2		0		5.4	0	0	0	0
1	4	0	0	0	0	0	0	0	0	1	0	0	0	1	2	1		0		5	0	0	0	0
1	4	0	0	0	0	0	0	1	0	3	1	0	0	2	2	1		1	2	5.2	0	0	1	1
1	4	1	1	1	1	1	0	1	1	1	2	0	1		4	3		1		5.2	1	1	0	1
1	4	0	0	0	0	0	0	0	0	0	0	0	1	1	2	1		0		5.6	0	0	0	0
2	4	0	0	0	0	0	0	0	0	2	0	0	0	1	1	1		1	1	5	0	0	0	0
2	4	1	2	0	0	0	0	1	0	1	2	0	0		4	3		0		5.2	1	1	0	1
2	4	0	0	0	0	0	1	1	0	1	2	1	1	2	3	2		0		5.2	1	0	0	1
1	4	0	0	0	0	1	0	0	0	3	0	0	0	1	2	1		0	2	5.2	0	0	0	0
1	4	1	2	0	0	0	0	0	0	1	0	0	0	1	3	2		0		5.8	0	0	0	0
2	4	1	1	1	0	0	0	1	0	1	1	0	0	2	2	1		1		5.4	0	0	1	1
1	3	0	0	0	0	0	1	1	0	1	1	0	1	2	3	2		1		4.8	0	0	1	1
1	3	1	2	1	0	1	1	1	1	1	2	0	1		4	3		0		4.6	1	1	0	1
2	3	0	0	0	0	0	0	0	0	1	0	0	0	1	2	1		0		4.2	0	0	0	0
2	3	1	1	1	0	0	0	0	0	0	0	0	0	1	4	3		0		4.2	0	1	0	0
1	3	1	1	1	0	1	1	0	1	1	0	0	1	1	5	3		1		4.2	0	1	0	0
1	3	1	2	1	0	1	1	1	1	1	1	0	1	2	4	3		0		4	0	1	1	1
1	3	1	1	0	0	0	1	0	0	1	0	0	0	1	4	3		0		4.4	0	1	0	0
1	3	1	1	1	0	0	1	1	1	1	1	1	0	2	4	3		1		4.1	0	1	1	1
1	3	1	1	1	0	1	0	0	0	1	0	1	1	1	4	3		1		4.4	0	1	0	0
1	3	1	2	1	0	0	1	0	0	0	0	1	0	1	4	3		1		4.1	0	1	0	0
1	3	1	1	0	0	1	1	1	1	0	1	1	1	2	3	2		0		4.6	0	0	1	1
1	3	1	1	0	0	0	0	1	0	0	1	0	0	2	3	2		0		4.8	0	0	1	1
1	3	0	0	0	0	0	0	0	0	1	0	0	0	1	3	2		0		4.9	0	0	0	0
1	3	1	1	0	0	1	1	0	0	1	0	1	1	1	4	3		0		4.2	0	1	0	0
1	3	0	0	0	0	0	0	0	0	1	0	0	0	1	2	1		0		4.4	0	0	0	0
1	3	1	2	1	0	1	1	1	1	1	1	0	0	2	4	3		1		4	0	1	1	1
1	3	1	2	0	0	0	1	1	0	1	1	0	1	2	4	3		1		4	0	1	1	1
1	3	0	0	0	0	1	1	1	1	1	1	1	1	2	3	2		1		4.3	0	0	1	1
1	3	0	0	0	0	0	0	0	0	1	0	0	1	1	2	1		0		4.2	0	0	0	0
1	3	1	2	0	0	0	0	0	0	2	1	1	1	1	4	3	1	0	1	4	0	1	1	0
2	3	0	0	1	0	0	0	0	0	1	0	0	1	1	4	3		0		4.6	0	1	0	0
1	3	0	0	0	0	0	0	0	0	0	0	0	0	1	3	2		0		4.4	0	0	0	0
1	3	1	2	1	0	0	0	1	0	1	1	0	1	2	4	3		1		4.3	0	1	1	1
1	3	1	1	1	0	1	1	0	1	1	0	0	1	1	4	3		0		4.1	0	1	0	0
1	3	0	0	0	1	1	1	1	1	1	1	1	0	2	4	3		0		4.7	0	1	1	1
1	3	1	1	1	0	0	1	0	0	1	0	1	0	1	5	3		0		4.6	0	1	0	0
1	3	1	1	1	0	0	0	1	0	1	1	0	1	2	4	3		0		4.3	0	1	1	1
1	3	1	1	1	0	1	1	1	1	1	1	0	1	2	4	3		0		4.4	0	1	1	1
1	3	0	0	0	0	0	0	0	0	0	0	0	0	1	2	1		0		4.4	0	0	0	0
1	3	1	1	1	0	1	1	0	1	1	0	0	1	1	4	3		0		4.9	0	1	0	0
1	3	1	1	1	0	0	0	0	0	1	1	1	1	1	4	3		1		4.8	0	1	1	0
1	3	1	1	0	0	0	1	0	0	1	0	1	0	1	3	2		0		4.9	0	0	0	0
1	3	0	0	0	0	0	1	0	0	1	0	0	1	1	4	3		0		4.9	0	1	0	0
1	3	0	0	1	0	1	1	1	1	1	1	0	1	2	4	3		1		4.8	0	1	1	1
1	3	0	0	0	0	0	0	1	0	1	1	0	0	2	2	1		0		4.1	0	0	1	1
1	3	0	0	0	0	0	0	0	0	1	0	0	0	1	2	1		0		4.6	0	0	0	0
1	3	1	1	0	0	1	0	0	0	1	0	0	0	1	3	2		0		4.8	0	0	0	0
1	3	0	0	0	0	0	0	0	0	1	0	0	0	1	3	2		1		4.7	0	0	0	0
1	3	0	0	1	0	0	1	0	0	1	0	0	0	1	4	3		0		4.9	0	1	0	0
2	3	1	1	0	1	1	1	1	1	1	2	0	1		3	2		0		4.8	1	0	0	1
1	3	1	2	0	0	0	0	0	0	1	1	0	0	1	4	3		0		4.4	0	1	1	0
1	3	1	2	1	0	1	1	0	1	1	0	0	1	1	4	3		1		4.7	0	1	0	0
2	3	0	0	0	0	0	0	0	0	1	0	0	0	1	2	1		0		4	0	0	0	0
1	3	1	1	0	0	0	1	0	0	2	0	0	1	1	3	2	1	0	1	4.4	0	0	0	0
1	3	0	0	0	0	0	0	0	0	1	0	0	0	1	3	2		0		4.7	0	0	0	0
1	3	1	1	0	0	1	1	1	1	1	1	1	1	2	4	3		1		4.7	0	1	1	1
1	3	0	0	0	0	0	0	0	0	1	1	0	1	1	3	2		1		4	0	0	1	0
2	3	0	0	0	0	1	0	0	0	1	0	0	1	1	2	1		0		4.7	0	0	0	0
2	3	0	0	0	0	0	0	0	0	0	1	0	0	1	2	1		0		4.8	0	0	1	0
2	3	0	0	0	1	0	0	1	0	0	1	0	0	2	1	1		0		4.2	0	0	1	1
1	3	0	0	1	0	1	0	0	0	1	0	0	1	1	4	3		0		4	0	1	0	0
1	3	0	0	0	0	0	0	0	0	1	1	0	0	1	2	1		1		4	0	0	1	0
1	3	1	1	0	0	1	0	0	0	1	0	1	0	1	2	1		0		4.6	0	0	0	0
1	3	1	1	0	0	1	0	0	0	1	0	0	1	1	3	2		0		4	0	0	0	0
1	3	0	0	0	0	1	0	0	0	1	0	0	0	1	3	2		0		4.2	0	0	0	0
1	3	0	0	0	0	0	0	0	0	0	0	0	0	1	3	2		1		4	0	0	0	0
1	3	0	0	1	0	1	1	1	1	1	1	1	1	2	4	3		0		4.9	0	1	1	1
1	3	1	1	1	1	1	1	0	1	0	1	0	1	1	4	3		1		4.4	0	1	1	0
1	3	0	0	1	0	0	0	1	0	1	1	0	0	2	4	3		0		4.2	0	1	1	1
1	3	0	0	0	0	1	0	0	0	1	0	0	0	1	3	2		0		4.4	0	0	0	0
2	3	0	0	0	0	0	0	0	0	0	0	0	0	1	2	1		0		4.2	0	0	0	0
2	3	0	0	1	0	0	1	0	0	1	0	0	0	1	4	3		0		4.8	0	1	0	0
1	3	0	0	0	1	1	1	0	1	0	0	0	1	1	3	2		0		4.3	0	0	0	0
1	3	1	2	0	0	0	0	1	0	1	2	0	0		3	2		0		4.2	1	0	0	1
1	3	0	0	0	0	0	0	1	0	1	1	0	0	2	1	1		0		4.8	0	0	1	1
1	3	1	1	1	0	1	0	1	1	2	2	0	1	2	4	3	1	1	1	4.4	1	1	0	1
2	3	0	0	0	0	0	0	0	0	1	1	0	0	1	3	2		0		4.8	0	0	1	0
1	3	1	2	1	0	1	0	1	1	1	2	0	0	2	4	3		0		4.6	1	1	0	1
1	3	1	2	1	0	1	1	1	1	1	1	1	0	2	4	3		1		4	0	1	1	1
1	3	0	0	1	0	0	1	1	1	1	2	1	1	2	4	3		1		4.5	1	1	0	1
1	3	1	1	0	0	0	0	1	0	1	1	0	1	2	4	3		0		4.4	0	1	1	1
1	3	1	2	1	0	0	0	0	0	2	0	0	0	1	4	3	1	1	1	4.5	0	1	0	0
2	3	0	0	0	0	0	0	0	0	1	0	0	0	1	3	2		0		4.2	0	0	0	0
1	3	0	0	0	0	1	0	1	0	1	1	0	1	2	3	2		0		4.8	0	0	1	1
1	3	0	0	0	0	1	0	1	0	1	1	0	1	2	4	3		0		4.2	0	1	1	1
1	3	0	0	0	0	0	0	0	0	1	0	0	0	1	2	1		0		4.4	0	0	0	0
1	3	1	1	1	0	1	0	0	0	0	1	0	1	1	4	3		1		4.9	0	1	1	0
1	3	0	0	0	0	1	1	1	1	1	2	1	0	2	4	3		0		4.8	1	1	0	1
1	3	0	0	0	0	0	1	0	0	1	0	0	0	1	3	2		0		4.1	0	0	0	0
1	3	1	1	0	0	0	0	0	0	1	1	0	0	1	3	2		0		4.6	0	0	1	0
1	3	0	0	0	0	0	0	0	0	1	0	0	0	1	2	1		0		4.1	0	0	0	0
1	3	1	1	1	0	1	0	0	0	1	0	0	0	1	4	3		0		4.6	0	1	0	0
1	3	1	1	0	0	0	1	1	0	1	2	1	1		2	1		0		4.4	1	0	0	1
1	3	1	1	1	1	1	1	0	1	1	0	0	0	1	4	3		1		4.4	0	1	0	0
1	3	0	0	0	0	0	1	0	0	1	0	0	1	1	4	3		0		4.6	0	1	0	0
1	3	0	0	0	0	1	0	0	0	0	0	0	0	1	2	1		1		4.6	0	0	0	0
1	3	0	0	0	0	0	0	0	0	1	0	0	0	1	3	2		0		4.8	0	0	0	0
1	3	1	1	1	0	1	1	0	1	0	1	0	1	1	4	3		0		4.7	0	1	1	0
1	3	0	0	0	0	1	0	0	0	0	0	0	1	1	3	2		0		4.8	0	0	0	0
1	3	0	0	1	0	0	0	0	0	1	0	1	1	1	4	3		0		4.8	0	1	0	0
1	3	0	0	0	0	0	0	0	0	1	0	1	0	1	2	1		1		4.2	0	0	0	0
1	3	1	1	1	0	1	1	1	1	0	1	0	1	2	3	2		1		4.2	0	0	1	1
1	3	0	0	0	0	0	0	0	0	1	0	0	0	1	3	2		0		4.8	0	0	0	0
1	3	1	2	0	0	1	0	0	0	0	0	0	0	1	3	2		0		4.2	0	0	0	0
1	3	0	0	0	0	0	0	0	0	0	0	0	0	1	3	2		0		4.2	0	0	0	0
1	3	1	2	1	0	1	1	1	1	0	1	0	1	2	4	3		1		4.6	0	1	1	1
1	3	1	2	0	0	1	1	0	0	0	1	1	1	1	4	3		0		4.2	0	1	1	0
1	3	1	1	0	0	0	1	0	0	1	0	0	0	1	2	1		1		4.2	0	0	0	0
2	3	0	0	0	0	0	0	0	0	1	0	0	0	1	2	1		0		4.4	0	0	0	0
1	3	1	1	0	0	1	0	0	0	1	0	0	0	1	2	1		0		4.2	0	0	0	0
1	3	1	2	0	0	0	1	1	0	0	1	1	0	2	4	3		0		4.2	0	1	1	1
1	3	1	1	1	0	0	0	0	0	1	1	1	0	1	4	3		0		4.2	0	1	1	0
1	3	1	2	1	0	0	1	1	1	1	1	1	0	2	5	3		1		4.9	0	1	1	1
1	3	1	1	1	0	0	0	0	0	0	1	0	1	1	4	3		1		4	0	1	1	0
1	3	0	0	0	0	0	0	0	0	0	1	0	0	1	4	3		0		4	0	1	1	0
1	3	0	0	0	1	1	1	0	1	1	0	1	1	1	3	2		0		4.2	0	0	0	0
1	3	1	1	0	0	0	0	0	0	1	0	0	0	1	3	2		0		4.4	0	0	0	0
2	3	0	0	1	0	0	0	0	0	1	0	0	0	1	5	3		0		4.4	0	1	0	0
2	3	0	0	0	0	0	0	0	0	0	0	0	0	1	2	1		0		4.8	0	0	0	0
1	3	1	1	0	0	0	1	1	0	0	1	0	1	2	3	2		0		4.8	0	0	1	1
2	3	0	0	1	0	0	0	0	0	0	0	0	0	1	2	1		0		4	0	0	0	0
2	3	0	0	0	0	0	0	0	0	0	0	0	0	1	3	2		0		4	0	0	0	0
2	3	0	0	0	0	0	0	0	0	0	1	0	0	1	2	1		0		4.6	0	0	1	0
2	3	1	1	1	0	0	0	0	0	0	0	0	0	1	3	2		0		4.8	0	0	0	0
2	3	0	0	0	0	0	0	0	0	1	0	0	0	1	2	1		0		4.2	0	0	0	0
1	3	0	0	0	0	0	0	0	0	0	0	0	0	1	2	1		1		4.8	0	0	0	0
1	3	1	1	1	1	1	1	1	1	1	1	0	1	2	4	3		0		4.2	0	1	1	1
1	3	0	0	0	0	1	0	0	0	2	0	0	1	1	4	3		0	1	4.6	0	1	0	0
1	3	1	1	0	1	1	0	0	0	0	1	0	0	1	3	2		0		4.8	0	0	1	0
1	3	0	0	1	0	0	0	0	0	0	0	0	1	1	3	2		1		4.6	0	0	0	0
2	3	0	0	1	0	0	0	1	0	0	1	0	1	2	3	2		1		4.8	0	0	1	1
1	3	0	0	1	1	0	0	0	0	1	1	0	1	1	4	3		1		4.6	0	1	1	0
1	3	1	1	0	0	1	0	0	0	0	0	0	1	1	3	2		0		4.2	0	0	0	0
2	3	1	1	0	0	0	0	1	0	0	1	0	1	2	4	3		0		4	0	1	1	1
1	3	0	0	0	0	0	0	0	0	0	1	0	1	1	3	2		1		4	0	0	1	0
2	3	0	0	1	1	0	0	0	0	1	0	0	0	1	3	2		0		4.6	0	0	0	0
1	3	1	1	0	0	0	0	1	0	0	1	0	0	2	2	1		0		4.8	0	0	1	1
1	3	1	1	0	0	1	1	0	0	1	1	1	0	1	2	1		1		4.6	0	0	1	0
1	3	1	2	1	0	0	0	0	0	0	0	0	0	1	4	3		0		4.1	0	1	0	0
1	3	1	2	1	1	1	0	0	1	1	1	0	0	1	4	3		1		4	0	1	1	0
1	3	0	0	0	0	1	0	0	0	0	1	0	1	1	4	3		0		4.4	0	1	1	0
1	3	1	2	1	0	0	0	1	0	1	2	0	0		4	3		1		4.6	1	1	0	1
1	3	0	0	0	0	1	1	1	1	1	2	1	1	2	2	1		1		4.9	1	0	0	1
1	3	1	2	1	0	1	1	0	1	1	1	0	1	1	4	3		1		4	0	1	1	0
2	3	0	0	0	0	0	0	0	0	0	0	0	0	1	3	2		0		4.6	0	0	0	0
2	3	0	0	0	0	0	0	0	0	1	0	0	0	1	2	1		1		4.1	0	0	0	0
1	3	0	0	0	0	1	1	1	1	0	1	1	0	2	2	1		1		4.2	0	0	1	1
1	3	0	0	0	0	1	1	1	1	0	2	0	0		2	1		1		4.5	1	0	0	1
1	3	1	2	1	1	0	0	0	0	0	0	0	0	1	5	3		1		4.8	0	1	0	0
1	3	0	0	0	0	1	0	0	0	0	0	0	1	1	2	1		0		4.4	0	0	0	0
2	3	0	0	1	0	0	0	0	0	0	1	0	1	1	4	3		1		4.7	0	1	1	0
1	3	0	0	0	0	0	1	0	0	0	0	0	0	1	2	1		0		4.3	0	0	0	0
1	3	0	0	0	0	1	1	0	0	1	0	0	1	1	2	1		0		4.7	0	0	0	0
2	3	0	0	0	1	0	0	0	0	0	0	0	0	1	2	1		0		4.7	0	0	0	0
1	3	1	2	0	1	1	0	0	0	0	2	0	1	1	4	3		1		4.8	1	1	0	0
2	3	0	0	0	0	0	0	0	0	0	0	0	1	1	3	2		1		4.6	0	0	0	0
1	3	1	1	0	0	0	1	0	0	0	1	0	1	1	4	3		0		4.7	0	1	1	0
1	3	1	1	1	1	1	1	0	1	0	0	0	1	1	4	3		0		4.8	0	1	0	0
2	3	0	0	1	0	0	0	0	0	0	0	0	0	1	4	3		0		4.7	0	1	0	0
1	3	0	0	0	0	0	0	0	0	1	0	0	0	1	2	1		0		4.2	0	0	0	0
1	3	0	0	0	0	1	1	0	0	0	0	0	1	1	2	1		0		4.9	0	0	0	0
1	3	0	0	0	0	0	0	0	0	0	0	0	1	1	2	1		0		4	0	0	0	0
2	3	0	0	0	0	0	0	0	0	0	0	0	1	1	2	1		0		4.3	0	0	0	0
1	3	1	1	0	0	0	1	0	0	1	1	1	0	1	4	3		0		4.6	0	1	1	0
1	3	1	1	1	0	0	0	0	0	0	0	0	0	1	4	3		0		4.8	0	1	0	0
1	3	1	1	1	1	1	0	0	1	0	1	0	0	1	4	3		0		4	0	1	1	0
1	3	1	1	1	0	0	0	0	0	0	0	0	0	1	4	3		0		4.8	0	1	0	0
1	3	0	0	1	0	1	0	0	0	1	0	0	1	1	4	3		0		4.4	0	1	0	0
2	3	0	0	0	1	0	0	0	0	0	0	0	0	1	2	1		0		4	0	0	0	0
1	3	1	2	1	0	0	1	0	0	0	0	1	0	1	5	3		0		4	0	1	0	0
1	3	1	1	0	0	1	0	0	0	0	0	0	0	1	4	3		0		4.6	0	1	0	0
1	3	0	0	0	0	1	1	0	0	0	0	1	1	1	3	2		0		4.8	0	0	0	0
1	3	1	2	1	0	0	0	0	0	0	0	0	0	1	3	2		0		4.3	0	0	0	0
1	3	1	2	1	0	1	1	0	1	0	0	1	1	1	3	2		0		4	0	0	0	0
1	3	1	1	0	0	0	0	0	0	1	0	0	0	1	3	2		0		4.6	0	0	0	0
1	3	1	1	1	0	0	1	0	0	1	0	1	1	1	4	3		0		4.2	0	1	0	0
2	3	1	2	1	1	0	0	0	0	0	2	0	1	1	3	2		0		4.2	1	0	0	0
1	3	1	2	0	0	1	1	0	0	0	0	1	0	1	3	2		1		4.4	0	0	0	0
1	3	1	2	0	0	0	0	1	0	0	2	0	0	2	3	2		0		4.9	1	0	0	1
1	3	1	1	0	0	1	0	0	0	0	0	0	1	1	3	2		0		4.4	0	0	0	0
1	3	0	0	0	0	0	0	0	0	0	0	0	1	1	2	1		0		4.2	0	0	0	0
1	3	1	1	0	0	1	0	0	0	0	0	0	0	1	4	3		0		4.8	0	1	0	0
1	3	1	2	1	0	1	1	1	1	1	2	1	1		4	3		1		4.8	1	1	0	1
1	3	0	0	1	0	1	1	1	1	1	1	1	1	2	4	3		1		4.6	0	1	1	1
1	3	0	0	0	0	0	0	0	0	0	0	0	0	1	2	1		0		4.8	0	0	0	0
1	3	0	0	0	0	0	0	0	0	0	0	0	0	1	4	3		0		4.8	0	1	0	0
1	3	0	0	0	1	0	0	0	0	0	0	0	0	1	4	3		0		4.4	0	1	0	0
1	3	0	0	0	0	0	0	0	0	0	0	0	0	1	2	1		0		4.6	0	0	0	0
1	3	1	1	1	0	1	1	1	1	1	2	1	1		4	3		0		4.1	1	1	0	1
2	3	0	0	0	0	0	0	0	0	0	0	0	0	1	2	1		1		4	0	0	0	0
2	3	0	0	0	0	0	0	0	0	0	0	0	0	1	2	1		0		4.4	0	0	0	0
1	3	1	2	1	0	1	0	0	0	1	0	0	1	1	4	3		1		4.3	0	1	0	0
1	3	1	1	0	0	0	0	0	0	0	0	0	0	1	2	1		0		4	0	0	0	0
1	3	0	0	0	0	0	0	1	0	0	1	0	0	2	2	1		0		4.2	0	0	1	1
1	3	0	0	0	0	0	0	0	0	1	0	0	0	1	1	1		0		4.4	0	0	0	0
1	3	0	0	0	0	0	0	0	0	0	0	0	0	1	2	1		0		4.8	0	0	0	0
1	3	1	1	1	0	0	1	0	0	1	1	0	0	1	5	3		0		4	0	1	1	0
1	3	1	2	1	1	0	1	1	1	3	2	0	1		4	3	2	1	2	4	1	1	0	1
1	3	1	2	0	0	0	1	0	0	0	0	0	0	1	4	3		0		4.2	0	1	0	0
1	3	1	2	1	1	1	0	0	1	1	0	0	0	1	4	3		0		4.4	0	1	0	0
1	3	1	1	0	0	0	1	0	0	0	0	1	0	1	2	1		1		4.8	0	0	0	0
1	3	1	2	1	0	1	1	0	1	0	0	0	1	1	4	3		0		4.3	0	1	0	0
2	3	0	0	0	0	0	0	0	0	0	0	0	0	1	3	2		0		4.6	0	0	0	0
1	3	0	0	0	0	1	1	0	0	0	0	0	0	1	4	3		0		4.8	0	1	0	0
1	3	0	0	0	0	0	1	1	0	1	1	1	0	2	2	1		0		4.8	0	0	1	1
1	3	0	0	0	1	1	0	0	0	0	0	0	1	1	4	3		0		4	0	1	0	0
1	3	0	0	0	0	0	0	0	0	0	0	0	0	1	4	3		1		4.9	0	1	0	0
1	3	0	0	0	0	0	1	0	0	0	0	0	0	1	2	1		0		4.5	0	0	0	0
2	3	1	1	1	0	0	0	0	0	0	0	0	0	1	3	2		0		4.8	0	0	0	0
1	3	0	0	0	0	1	1	0	0	1	0	0	1	1	2	1		0		4.8	0	0	0	0
[truncated: 2,304 more rows]
